# Supplementary material for: Metabolic heterogeneity, networks, and biomarkers of drug-induced liver injury
Source: J Pharm Anal. 2025 Nov 13;16(3):101496. doi: 10.1016/j.jpha.2025.101496 (PMC13014638; doi:10.1016/j.jpha.2025.101496)
Supplement: Multimedia component 2 [file mmc2.xlsx]

## Sheet: Sheet1
ID	Patient	TimeGroup	Sex	Age	Grade	Drugs	Type	M2	M3	M7	M12	M22	M36	M41	M48	M51	M54	M64	M66	M75	M96	M132	M144	M147	M148	M155	M156	M165	M192	M200	M201	M203	M204	M205	M206	M208	M209	M210	M211	M212	M213	M214	M215	M216	M217	M218	M219	M220	M221
D1.0	D1	Baseline	Male	50	1	Statins	NA	494.6	1948	1417	3525	738.4	9.78	83.18	59800	47.9	4888	16.75	3361	636.4	613.4	169.3	72.21	127200	11.12	72.21	76710	37.93	273.4	446700	2180000	13470000	32190000	1786000	3813000	7345000	7345000	44320000	111900000	37430000	1297000	1328000	2099000	3579000	3866000	638300	202500	3984000	3982000
D2.0	D2	Baseline	Male	35	1	NSAIDS	NA	574.7	1501	1283	3426	495.7	7.03	34.06	21840	115.1	2711	16.16	7126	138.8	659.8	204.2	54.38	125700	17.78	54.38	82570	4.7	200	1627000	6420000	21390000	52390000	2468000	4184000	14800000	14800000	68270000	139800000	48310000	1978000	1945000	5408000	5457000	5219000	1567000	213900	4356000	4331000
D3.0	D3	Baseline	Female	57	3	NSAIDS	hepatocellular type	423.5	1705	1818	1350	1086	10.86	22.39	62580	431.1	7371	22.03	14830	32.69	1803	209.2	110.5	353200	39.51	110.5	126900	19.77	249.1	966900	6779000	41600000	63580000	3219000	5294000	22150000	22150000	119800000	178900000	62720000	4471000	3912000	5626000	11650000	9132000	1332000	611400	8436000	8406000
D3.1	D3	Recovery	Female	57		NSAIDS	hepatocellular type	363.9	1910	3180	4506	766.5	1.44	45.99	48140	81.44	11010	13.92	5423	992	1203	285.9	112.9	170900	19.45	112.9	106900	13.77	220	703400	4173000	29560000	54850000	2459000	4342000	12240000	12240000	93310000	161400000	49560000	2523000	3495000	4146000	8264000	6279000	1133000	383300	5519000	5491000
D3.2	D3	Recovery	Female	57		NSAIDS	NA	322.2	1785	2288	4929	911.1	4.47	66.26	33020	69.84	9425	20.37	3718	332.2	1256	186.4	101.5	133800	16.69	101.5	89420	7.32	123	708100	3666000	21680000	42490000	1922000	3349000	10570000	10570000	76660000	131800000	43520000	2027000	2923000	3540000	7943000	4419000	481900	352000	4853000	4833000
D6.0	D6	Baseline	Female	77	1	antibiotics	NA	672.6	2684	1331	2289	1002	42.18	25.91	34550	89.92	4104	11.14	4461	1892	1162	357.3	88.61	159600	21.1	88.61	78700	25.95	124.9	334400	930300	2464000	14790000	209600	612400	1552000	1552000	11290000	30990000	17320000	617300	1131000	1285000	2049000	686600	482000	90370	975300	944500
D16.0	D16	Baseline	Male	51	1	antibiotics	NA	415.6	2921	1901	4086	810.8	14.81	10.38	33540	114.7	2356	21.99	4228	32.69	896	749.5	71.54	214800	27.99	71.54	103200	4.8	420.6	598700	3070000	20250000	48570000	2874000	3997000	10030000	10030000	79260000	150900000	45710000	2141000	3063000	3950000	6923000	6642000	1503000	214800	4154000	4166000
D16.1	D16	Recovery	Male	51		antibiotics	NA	266.6	1864	941.9	4803	657.9	1.28	35.05	24400	93.99	2746	17.95	3944	1117	422.8	379.3	53.38	127100	13.95	53.38	73720	3.2	13.18	594400	2248000	11750000	36640000	1408000	2774000	5284000	5284000	49840000	105700000	42590000	1764000	3219000	2883000	4513000	4052000	976300	212600	3080000	3061000
D16.2	D16	Recovery	Male	51		antibiotics	NA	282.4	1735	1337	3233	494.1	6.56	35.65	20410	183.3	2640	12.65	2748	766	457.4	369.4	59.74	155000	14.22	59.74	78470	3.55	82.28	584900	2458000	11860000	34800000	1513000	2621000	5621000	5621000	45400000	104500000	43880000	1342000	2235000	2448000	4485000	5002000	821200	188600	2615000	2575000
D16.3	D16	Recovery	Male	51		antibiotics	NA	366.2	1694	1133	5292	639.1	5.25	32.44	20080	122.9	3408	19.04	3206	606.2	485.2	422.8	61.2	134400	13.22	61.2	79120	3.94	4.57	555600	2301000	11300000	39170000	1474000	3174000	10730000	10730000	59170000	112200000	54860000	1773000	3013000	3248000	5278000	5210000	1897000	206900	3209000	3177000
D16.4	D16	Recovery	Male	51		antibiotics	NA	251.2	1795	1424	4921	389.2	8.45	42.29	15910	109.8	3538	20.04	2543	1892	409.1	322.1	62.42	156300	12.46	62.42	82640	3.97	8.42	549800	2145000	7699000	30590000	950400	1978000	6589000	6589000	40050000	84890000	42150000	1088000	2175000	2356000	4288000	3767000	1786000	125200	2178000	2193000
D16.5	D16	Recovery	Male	51		antibiotics	NA	268.6	1754	1019	4704	476.8	13.55	27.53	16570	120.7	2929	13.42	2282	2420	440.5	401.5	48.44	141100	13.74	48.44	77370	3.6	1.43	565000	2152000	8412000	29870000	1130000	2539000	4585000	4585000	35750000	85470000	39520000	1069000	2313000	2663000	4278000	3354000	1336000	163600	2442000	2439000
D22.0	D22	Baseline	Male	77	3	Herbs	NA	330.9	1481	3235	7203	796.5	4.34	26.35	21130	166.7	4227	20.26	4638	146.2	1343	382.7	79.45	229000	48.34	79.45	93620	4.4	27.18	392300	2030000	14330000	31390000	1172000	1794000	7069000	7069000	48330000	99720000	31120000	1026000	2630000	2655000	6542000	4755000	519900	166300	4299000	4281000
D22.1	D22	Recovery	Male	77		Herbs	NA	409	771.5	3713	5206	820.6	0.84	51.63	16550	163.3	4207	14.44	3630	93.59	886.1	189.2	90.56	156600	26.63	90.56	96330	4.84	236	508900	3253000	25590000	43100000	1863000	2743000	12190000	12190000	73670000	132600000	33020000	1523000	2608000	3717000	7760000	5645000	516400	221700	5289000	5189000
D22.2	D22	Recovery	Male	77		Herbs	NA	451.6	1529	5063	4044	905.6	4.22	21.98	17020	157.6	4383	21.37	4533	261.7	1330	398.5	98.74	263600	43.81	98.74	124500	4.59	104.2	456900	2131000	15810000	31350000	1098000	1793000	7701000	7701000	48810000	108000000	29000000	1182000	1939000	2386000	5933000	4811000	562400	181800	4083000	3971000
D25.0	D25	Baseline	Male	42	1	Statins	NA	537.6	1938	1722	3528	612.7	7.17	44.96	69510	59.08	4917	19.19	3875	2043	816.2	225	82.96	172100	12	82.96	84340	7.82	146.8	649300	4501000	19630000	51890000	2455000	4173000	9006000	9006000	67540000	123300000	59150000	2205000	2965000	5631000	7474000	3693000	576700	439800	7124000	7127000
D26.0	D26	Baseline	Female	60	1	antibiotics	NA	513.6	3005	1625	2532	754.2	0.81	75.22	29420	75.31	2404	12.18	6033	137.9	1340	878	112.3	210000	21.96	112.3	86090	47.6	151	1505000	3654000	10350000	33370000	942500	1902000	5617000	5617000	39570000	81200000	34070000	723100	1655000	3181000	3988000	2243000	583500	161400	1622000	1619000
D27.0	D27	Baseline	Female	49	1	antibiotics	NA	1316	3877	2521	3645	695.9	2.95	36.48	14230	127.8	2390	14.39	4246	342.6	924.3	610.2	30.44	287100	35.98	30.44	57620	3.55	281.7	978500	2130000	2097000	16810000	208600	981900	2757000	2757000	13740000	25520000	25600000	3649000	1257000	1810000	2153000	1275000	594900	92380	1450000	1445000
D28.0	D28	Baseline	Male	57	1	Statins	NA	3352	1349	1067	3738	804.5	1.07	32.36	34380	185.3	3482	23.07	3870	225.3	537.6	158	61.79	129500	9.77	61.79	73530	3.15	30.77	332600	1407000	4727000	20990000	435100	1184000	3784000	3784000	28880000	56060000	25040000	1072000	1811000	2194000	4552000	1545000	651800	147200	2510000	2489000
D28.1	D28	Recovery	Male	57	NA	Statins	NA	11840	1251	1359	2944	1591	1.4	16.32	36320	159.8	4347	22.42	4269	273.8	577.2	206.6	66.9	153100	10.38	66.9	80270	3.82	9.21	314100	1334000	4586000	21170000	238500	1286000	3046000	3046000	24750000	60200000	26890000	865900	1889000	1812000	4636000	1638000	621500	114800	2092000	2066000
D28.2	D28	Recovery	Male	57	NA	Statins	NA	461	1696	782.1	2628	680.8	5.82	15.84	43930	47.79	3506	16.26	3968	288.7	685.9	263	87.25	140000	14.94	87.25	77260	4.36	143.6	332100	1296000	3011000	18090000	339400	1038000	2226000	2226000	16060000	36690000	21620000	1113000	1934000	1914000	2735000	758100	567000	146400	2001000	2021000
D28.3	D28	Recovery	Male	57	NA	Statins	NA	491.1	1747	1052	3570	636.6	5.72	25.75	49490	161.7	3541	22.15	3718	1117	626	219.1	73.77	135900	11.69	73.77	75630	4.34	184.7	484600	1592000	2200000	18390000	247200	915700	2629000	2629000	16070000	31690000	22560000	897900	1482000	1613000	2568000	821900	560900	119300	1573000	1552000
D28.4	D28	Recovery	Male	57	NA	Statins	NA	433.7	1566	739	3579	639.1	2.63	12.36	57060	134.4	2548	13.79	3132	1218	557.5	257.6	71.79	118000	13.47	71.79	71580	4.89	205.2	382700	1916000	5031000	26350000	378900	1193000	7155000	7155000	36800000	55010000	27530000	1663000	1706000	3168000	2925000	1560000	974400	141900	3062000	3047000
D33.0	D33	Baseline	Male	73	1	antibiotics	hepatocellular type	380.7	1193	1907	6990	554.8	0.82	48.51	18240	121	1714	19.33	61.41	150.2	353.8	313.3	79.61	98180	10.14	79.61	71840	7.42	46.93	1136000	2739000	5324000	19790000	488700	968900	4049000	4049000	24700000	43220000	26300000	1736000	2358000	2750000	2126000	1552000	499500	88910	1477000	1459000
D33.1	D33	Recovery	Male	73	NA	antibiotics	NA	361	1512	1447	5307	725	0.76	71.99	23420	108.9	2242	17.46	136.1	215.5	497.2	530.6	63	102000	16.46	63	72700	7.52	44.49	1239000	2618000	6275000	22770000	575700	1098000	4315000	4315000	24640000	49420000	29150000	1612000	1986000	2711000	3225000	1880000	692600	99950	1703000	1690000
D33.2	D33	Recovery	Male	73		antibiotics	hepatocellular type	394.9	1859	2097	3814	879.8	0.88	42.06	23360	80.4	1835	18.1	7447	4260	478.8	353	64.46	130000	17.17	64.46	77680	6.85	262.8	1231000	2787000	5453000	22290000	514600	1088000	4029000	4029000	24960000	43650000	27550000	2277000	3290000	3118000	2250000	1926000	489900	96810	1877000	1866000
D33.3	D33	Recovery	Male	73	NA	antibiotics	NA	391.9	2050	878.5	5913	1028	5.4	56.64	18240	92.85	2960	20.13	4054	744.3	595.7	485.1	57.63	123400	17.64	57.63	68630	5.19	317.7	1255000	3102000	11130000	34210000	1110000	1804000	8751000	8751000	48100000	91410000	42190000	2292000	2382000	5368000	5149000	5185000	758900	216900	3452000	3445000
D37.0	D37	Baseline	Male	78	1	antibiotics	mixed type	598.7	1448	2025	3537	1379	5.89	106	49680	89.31	2288	15.86	3052	1793	1554	836.6	77.93	234700	28.13	77.93	99880	20.05	320.9	446100	2295000	15490000	38610000	1194000	2406000	37460000	37460000	55340000	128000000	41620000	3583000	2501000	3113000	5912000	6452000	799900	211600	6815000	6802000
D37.1	D37	Recovery	Male	78		antibiotics	cholestasis type	848.4	2066	2222	3229	1074	1.94	31.68	95000	108.6	2403	18.53	3897	273.8	1810	1117	45	251500	41.51	45	96520	17.68	574.7	703400	5879000	44070000	71710000	3137000	5022000	89840000	89840000	116400000	188500000	57100000	5091000	3730000	6230000	12330000	10440000	889500	476600	18010000	18010000
D39.0	D39	Baseline	Male	33	1	antibiotics	hepatocellular type	241.3	1031	2605	3449	997.8	0.49	29.18	48390	78.67	1406	16.68	0.21	563.6	922.5	270.1	48.16	171400	16.42	48.16	85930	5.67	163.2	739500	4763000	26290000	59310000	2766000	4227000	12590000	12590000	84100000	149000000	42630000	2100000	3202000	4474000	6980000	5951000	1459000	251000	5139000	5115000
D39.1	D39	Recovery	Male	33		antibiotics	mixed type	279	1601	1266	3217	736.8	5.37	34.16	38480	87.16	4105	13.92	4203	2829	511.8	243.3	53.17	133400	15.4	53.17	78420	4.44	214.8	663100	2958000	8425000	35160000	897500	1772000	5631000	5631000	37700000	81730000	31070000	776900	1597000	2199000	2467000	1940000	447600	112700	1978000	1974000
D39.2	D39	Recovery	Male	33		antibiotics	cholestasis type	290.3	2098	1094	2904	689.2	1.01	40.76	32330	132	3633	15.57	3599	45.42	497.7	242	36.74	127300	13.52	36.74	75260	3.46	172.8	827900	4919000	14040000	36470000	1606000	2579000	7175000	7175000	43220000	87990000	32070000	1316000	2146000	3638000	3578000	2083000	745100	150300	3208000	3194000
D42.0	D42	Baseline	Male	68	1	antibiotics	NA	694	830.8	114500	3422	858	25.33	54.08	45840	147.5	715.7	16.77	1687	21.46	4120	239.2	80.14	252200	11.18	80.14	94400	6.66	100.6	1183000	2615000	3821000	21300000	460800	1422000	2998000	2998000	15850000	60770000	23980000	6588000	916900	1484000	1463000	1429000	667500	243800	2286000	2262000
D42.1	D42	Recovery	Male	68		antibiotics	NA	741.2	3156	2391	5220	1230	0.73	71.8	23230	77.24	1223	20.79	7938	190.5	1552	599.2	54.76	333400	42.59	54.76	119500	10.71	350.1	1143000	2014000	2475000	17580000	290500	1091000	1125000	1125000	8959000	27640000	28320000	3008000	1422000	1685000	1316000	1528000	442100	132900	1897000	1894000
D42.2	D42	Recovery	Male	68		antibiotics	NA	460	2318	1312	4116	1139	0.82	55.87	27060	51.85	956.6	20.15	10810	45.42	1091	444.9	31.4	240900	28.2	31.4	89570	11.43	163.1	1032000	2618000	8850000	39000000	1039000	2858000	4909000	4909000	39100000	109000000	54240000	5818000	2025000	4141000	4955000	5958000	943200	305900	4518000	4497000
D42.3	D42	Recovery	Male	68		antibiotics	cholestasis type	277	1592	1364	2479	907.3	2.03	25.83	20380	77.5	2001	11.22	2738	843.4	860.6	314.6	10.43	159400	22.25	10.43	68230	5.8	22.08	1326000	5422000	26240000	63700000	2820000	3561000	13880000	13880000	79390000	155700000	54820000	6058000	3118000	6652000	7231000	5570000	1065000	451300	6743000	6744000
D42.4	D42	Recovery	Male	68		antibiotics	cholestasis type	293.8	1967	2395	3334	545.2	0.58	41.11	20820	70.39	3108	12.62	3504	259.9	883.1	346.8	13.88	180400	22.35	13.88	85440	5.05	89.39	1106000	3184000	10110000	39970000	1353000	3163000	11950000	11950000	56760000	109600000	50800000	3411000	2404000	3973000	4923000	5233000	884700	216700	4103000	4071000
D42.5	D42	Recovery	Male	68		antibiotics	cholestasis type	403.8	2128	1536	3368	842.8	0.52	36.51	23680	135.9	3185	6.71	3343	4134	748.4	313.5	24.34	169500	18.38	24.34	85480	4.65	130.1	1151000	2748000	12480000	38530000	1313000	2512000	8183000	8183000	51800000	106100000	39850000	2737000	2200000	2973000	5777000	3893000	1595000	247200	3923000	3915000
D42.6	D42	Recovery	Male	68		antibiotics	cholestasis type	401.5	2825	2486	3418	770.9	2.29	38.54	21240	99.89	4810	19.03	3183	45.42	671.8	418.4	46.02	198600	22.08	46.02	97900	5.47	169.7	856400	2348000	6932000	36720000	846400	2088000	28620000	28620000	83450000	90380000	38170000	2336000	2199000	2688000	3267000	2654000	2334000	182500	3242000	3246000
D42.7	D42	Recovery	Male	68		antibiotics	cholestasis type	364.4	2091	1385	2278	557.3	1.85	44.24	22260	76.84	4093	7.91	2294	1984	436.9	333.2	46.56	137400	15.27	46.56	76990	5.1	85.2	914500	1734000	4677000	32100000	638800	1676000	22400000	22400000	71870000	78010000	35920000	1365000	1445000	1883000	2969000	2246000	1706000	150800	2154000	2147000
D50.0	D50	Baseline	Male	78	3	antibiotics	mixed type	302.7	1312	2112	3725	831.1	3.45	94.54	33750	102	4352	13.72	4633	3788	697.2	346.5	45.82	117800	11.32	45.82	72380	7.72	171.4	808600	6247000	34730000	58230000	2643000	4457000	24610000	24610000	93720000	157600000	67650000	6255000	1565000	4707000	8342000	7989000	2236000	308500	6693000	6696000
D50.1	D50	Recovery	Male	78		antibiotics	NA	330.7	1894	6492	6324	559.8	0.43	52.04	37180	169.7	4040	17.31	5941	1997	848.5	409.7	56.39	179700	23.08	56.39	94520	7.64	171.2	646800	3389000	18790000	40100000	1611000	3131000	12630000	12630000	67550000	119200000	50470000	4931000	1503000	2768000	7103000	6038000	730400	226700	5071000	4946000
D50.2	D50	Recovery	Male	78		antibiotics	NA	377.1	1770	5237	2273	445.3	0.62	70.44	37080	120.3	3707	13.71	4322	146.2	585.6	419.1	57.08	171200	18.09	57.08	89920	7.1	217.1	579700	2126000	7601000	23510000	658400	1456000	5645000	5645000	32580000	71000000	30010000	4402000	1533000	1704000	4193000	2977000	1090000	129400	3198000	3175000
D50.3	D50	Recovery	Male	78		antibiotics	NA	518.7	1712	5085	5172	608.4	1.05	224.3	17350	105.5	1107	23.44	3707	1065	705.2	470.1	64.8	192000	15.43	64.8	90910	7.23	324.3	527200	2605000	9905000	33380000	1001000	2499000	22990000	22990000	69520000	115400000	38180000	8789000	1797000	2802000	5199000	4337000	1490000	236500	7332000	7298000
D50.4	D50	Recovery	Male	78		antibiotics	NA	368.6	1189	4003	6070	402.9	0.21	92.6	12220	86.62	2016	22.41	2212	691.4	501.9	356.2	58.47	146900	17.75	58.47	86730	8.14	391.4	450900	1723000	4736000	22880000	495500	1309000	15040000	15040000	46430000	68990000	25550000	6503000	1022000	1866000	3375000	2193000	775200	166800	4382000	4332000
D50.5	D50	Recovery	Male	78		antibiotics	NA	296.8	1014	4719	6498	408.6	0.48	97.28	14270	107.3	2168	16.95	1965	28.86	518.2	333	69.44	163100	16.51	69.44	89020	11.2	323.8	430500	2120000	5613000	27840000	580700	1583000	16930000	16930000	59380000	85380000	35430000	6772000	1091000	2115000	3888000	2409000	1582000	193600	5365000	5210000
D50.6	D50	Recovery	Male	78		antibiotics	NA	433	1416	3014	6189	638.3	0.46	59.53	18620	160.7	3147	12.13	1774	261.7	567.5	371.6	74.38	160400	14.53	74.38	93490	7.66	465	407400	2102000	5536000	26080000	528300	1319000	18330000	18330000	54750000	88070000	33010000	6929000	1054000	2598000	3184000	3020000	974200	196000	4897000	4765000
D50.7	D50	Recovery	Male	78		antibiotics	NA	257.6	703.1	1962	4834	316.9	0.72	17.98	29680	98.63	2478	16.71	1140	93.59	309.6	187.3	56.13	85670	11.14	56.13	61020	13.45	295.3	381600	1571000	5457000	21740000	590300	1659000	6625000	6625000	30800000	108300000	31010000	12620000	1104000	2222000	3685000	3549000	634700	351800	5176000	5156000
D69.0	D69	Baseline	Female	61	1	others	mixed type	413.1	1028	3062	4021	938.7	1.23	34.66	68350	208.6	1667	18.69	2670	992	1806	487	64.26	117000	17.07	64.26	74090	39.21	75.73	1537000	6736000	42510000	66760000	3409000	5186000	22590000	22590000	113600000	179100000	53920000	2378000	3341000	5338000	11740000	9007000	1334000	650600	10030000	9988000
D70.0	D70	Baseline	Female	46	1	antibiotics	mixed type	208.3	996.8	2379	2265	393.9	0.38	15.8	22120	156.9	3877	14.23	23.6	2021	648.6	207.8	59.58	147000	27.44	59.58	80630	5.85	21.49	694100	4418000	34890000	40900000	1625000	1983000	5316000	5316000	55470000	118600000	35000000	570700	1403000	3157000	5362000	5471000	1360000	164900	2561000	2549000
D70.1	D70	Recovery	Female	46		antibiotics	NA	195.7	1135	3385	2128	390.5	0.1	35.8	16170	123.7	2761	13.3	194.1	28.86	812.6	253.7	46.97	127500	28.09	46.97	77570	6.35	204.9	598900	4238000	33990000	47170000	1789000	2379000	5977000	5977000	62930000	138200000	40560000	536800	1370000	3562000	6458000	6527000	2361000	110100	2532000	2527000
D70.2	D70	Recovery	Female	46		antibiotics	NA	149.3	1172	4168	2743	281.5	1.48	12.57	10260	116.4	3495	14.97	2328	111.3	536.9	212.9	45.6	107200	20.93	45.6	75320	3.29	246.3	597900	4350000	37440000	61160000	2428000	4013000	8189000	8189000	83010000	158400000	41480000	588700	1531000	5802000	9024000	8861000	2573000	152200	3742000	3743000
D70.3	D70	Recovery	Female	46		antibiotics	NA	160.2	681.9	111100	2478	299.3	17.26	16.56	8562	275.3	2956	13.24	1777	710.2	2970	231.1	57.23	191700	16.25	57.23	97850	4.24	218.9	647600	5111000	39840000	53910000	1929000	2556000	8217000	8217000	88070000	144000000	29960000	478800	1202000	3633000	5253000	4572000	1241000	126900	3440000	3407000
D70.4	D70	Recovery	Female	46	NA	antibiotics	NA	141.4	1230	2953	2240	264.1	1.06	13.17	7976	118.2	2312	17.27	2767	150.2	443.1	258.3	46.24	107800	21.5	46.24	70230	3.04	328.7	562800	5401000	41890000	58700000	2419000	3286000	9262000	9262000	90170000	163800000	44210000	706000	1796000	5680000	9625000	8943000	2622000	149700	3720000	3727000
D70.5	D70	Recovery	Female	46	NA	antibiotics	NA	230.1	1132	2410	4419	264.7	1.18	12.88	11820	282.1	3386	19.04	4940	1023	649.1	268.5	41.57	190000	20.46	41.57	90620	4.91	20.95	701800	9832000	56200000	74010000	3176000	3948000	14430000	14430000	125500000	172000000	45880000	970000	2268000	8257000	11460000	6843000	1757000	234000	5767000	5736000
D76.0	D76	Baseline	Female	56	1	others	NA	243.4	500.3	1925	4191	346.3	0.39	16.95	30410	60.27	2189	16.53	10500	2756	532.4	113	37.87	133500	70.84	37.87	78280	1.29	3.05	1426000	4046000	16560000	36960000	1132000	2007000	4565000	4565000	38010000	92980000	34310000	1080000	1483000	2324000	2675000	2044000	633500	205700	2037000	2034000
D77.0	D77	Baseline	Male	38	1	antibiotics	NA	402.8	2269	1505	2155	863.6	6.18	8.48	29500	113.1	3600	11.18	4483	261.7	587	560.1	50.05	129500	18.28	50.05	71000	8	105.4	569000	2264000	10440000	35640000	1101000	2301000	5004000	5004000	43400000	98600000	35570000	1190000	2542000	3493000	5824000	3100000	426200	159100	2868000	2763000
D78.0	D78	Baseline	Male	39	1	Statins	NA	293.5	2234	1312	3443	999	17.52	31.12	63960	79.68	4951	10.61	6800	2260	735.9	317.1	81.83	165400	16.03	81.83	85060	3.22	270.1	563500	2910000	13640000	33200000	1257000	2051000	6114000	6114000	39690000	79160000	40460000	1732000	4265000	4236000	4041000	2766000	1091000	309500	3129000	3082000
D78.1	D78	Recovery	Male	39		Statins	NA	265.1	2023	1299	3428	931.6	16.81	46.49	57940	99.6	4814	15.19	4266	288.7	708.7	265	75.9	153300	10.97	75.9	80170	4.26	164.8	592400	2834000	11860000	33340000	1243000	2166000	5209000	5209000	35240000	80140000	44260000	1719000	3195000	3399000	2998000	2132000	418800	324500	2976000	2992000
D78.2	D78	Recovery	Male	39	NA	Statins	NA	217.9	2087	715.7	2937	944.1	9.58	32.44	62390	100.8	4157	17.04	3908	93.59	528.7	270.5	62.97	138900	9.65	62.97	76440	3	246.8	585300	3000000	10420000	31690000	876300	1816000	5273000	5273000	31840000	73020000	44270000	2283000	4438000	4507000	3453000	2142000	733300	249000	2980000	2966000
D81.0	D81	Baseline	Male	41	2	antibiotics	mixed type	336.3	1215	3542	5173	775.8	0.33	40.49	57100	163.5	1592	18.97	2727	137.9	524.4	199.2	51.98	119000	9.25	51.98	73910	23.74	197.4	363400	1561000	6693000	29930000	1046000	2413000	4743000	4743000	47470000	95110000	32540000	1384000	2243000	2673000	4750000	2407000	440000	183600	3085000	3079000
D81.1	D81	Recovery	Male	41		antibiotics	cholestasis type	322.9	2154	3210	3574	726.2	2.38	15.04	45960	140.8	2049	16.91	2753	261.7	733.8	259.2	71.44	198000	18.27	71.44	89280	6.76	237.4	307400	1207000	7064000	30230000	1090000	2236000	4631000	4631000	50220000	99290000	35020000	1412000	2544000	2555000	5466000	2928000	847500	162300	3615000	3620000
D81.2	D81	Recovery	Male	41		antibiotics	NA	464.4	3093	1640	2818	883.7	13.97	54.53	55980	69.97	2390	17.86	3910	518.5	895.3	352.9	71.48	201800	24.59	71.48	101900	15.92	261.8	338300	1301000	6737000	29660000	935500	2000000	4061000	4061000	41880000	91750000	36790000	1399000	2395000	2830000	3273000	2519000	717100	195700	3338000	3291000
D84.0	D84	Baseline	Female	72	1	antibiotics	mixed type	721.4	2188	2438	3848	947.9	5.58	39.33	23140	174.7	3523	19.5	3743	4154	561.3	335.7	78.28	139200	15.7	78.28	84990	8.45	127.9	1195000	3837000	15930000	37180000	1259000	1995000	10200000	10200000	50550000	116100000	34810000	4360000	1622000	3411000	5893000	4087000	836600	268600	3616000	3604000
D85.0	D85	Baseline	Female	67	1	others	mixed type	594.1	2162	3482	4725	604.2	0.5	22.73	32980	103.5	2046	17.57	7301	636.4	615.1	414.1	38.17	142100	20.92	38.17	78650	8.73	318.1	1356000	4273000	18170000	42840000	1697000	2909000	8180000	8180000	63590000	126400000	46090000	1565000	5501000	4722000	7589000	5405000	706900	268900	3875000	3870000
D85.1	D85	Recovery	Female	67	NA	others	cholestasis type	468	3091	3745	4148	1059	1.08	46.74	22590	156.5	2782	13.1	6270	3762	920.5	552.5	33.47	218500	28.43	33.47	98110	3.27	280.7	1299000	4017000	15840000	40660000	1424000	2862000	6444000	6444000	55030000	119200000	42460000	1450000	5791000	4147000	7185000	4895000	1190000	235200	3479000	3458000
D87.0	D87	Baseline	Male	43	1	Statins	NA	623.7	3880	1639	1711	1023	16.29	59.48	58530	62.7	5079	14.77	7536	2262	1653	538.4	113.1	267600	33.01	113.1	103500	5.4	20.74	391300	2276000	21890000	47290000	1489000	2772000	9221000	9221000	80890000	141000000	46800000	1068000	2819000	4272000	9120000	5972000	536800	311200	4922000	4762000
D87.1	D87	Recovery	Male	43	NA	Statins	NA	372.9	2486	1396	1580	902.2	9.13	39.26	49820	115.8	4090	13.94	2628	2420	1083	412	58.7	222700	16.23	58.7	91540	3.83	70.89	482300	3200000	17120000	43200000	1211000	2690000	9575000	9575000	72450000	116200000	40370000	1062000	2387000	4489000	6213000	4274000	570600	268400	4117000	4091000
D89.0	D89	Baseline	Male	65	3	Herbs	NA	65960	273.6	1048	5110	824.8	8.63	82.06	51650	555.5	8129	58.43	42.22	2647	2695	970.9	24.46	490400	48.24	24.46	116500	224.5	175.8	742800	5197000	22140000	70410000	2466000	6020000	19030000	19030000	125700000	186800000	72110000	1626000	4010000	17460000	21440000	14300000	1752000	631200	8638000	8601000
D90.0	D90	Baseline	Male	54	1	antibiotics	NA	599.5	3018	1466	3071	934.7	17.05	15.6	33030	56.26	3820	12.15	4198	2756	841	531.4	87.36	163900	28.88	87.36	81410	5.82	95.76	364100	1007000	4757000	20720000	375100	1041000	2713000	2713000	25470000	58310000	28820000	488600	2273000	1942000	4055000	2193000	570800	104900	1672000	1676000
D90.1	D90	Recovery	Male	54	NA	antibiotics	NA	537.7	2429	1186	2435	990.2	6.9	19.83	43010	53.69	3869	11.35	8460	288.7	933	376.7	80.14	163900	23.47	80.14	84300	6.66	130	295300	942800	2810000	17660000	259400	1013000	3130000	3130000	16780000	38760000	22640000	718000	2019000	2005000	2987000	1681000	383600	117400	1376000	1333000
D92.0	D92	Baseline	Female	79	NA	antibiotics	NA	487.6	1994	2536	8350	1577	1.41	35.64	32660	253.6	823.9	29.27	7150	45.42	1433	454.2	90.07	255200	23.3	90.07	103200	17.34	7.25	1488000	4640000	7551000	39270000	773600	2300000	13440000	13440000	58170000	74370000	39110000	3024000	2180000	5732000	5149000	2467000	1359000	224600	4130000	4121000
D92.1	D92	Recovery	Female	79	NA	antibiotics	NA	463.2	1877	2633	4682	1214	1.32	34.92	25460	174.2	718	24.41	4252	21.46	1338	455.5	66.03	243400	25.68	66.03	98140	21.11	6.04	1327000	4494000	6285000	35830000	691400	1976000	9001000	9001000	44400000	67660000	27620000	1573000	2233000	3297000	4556000	1970000	1118000	154000	3346000	3338000
D99.0	D99	Baseline	Male	48	2	Statins	hepatocellular type	3797	981.7	3950	3903	612	4.96	8.94	42780	135.3	1532	23.66	3366	44.75	608.3	120.5	131.1	109800	10.04	131.1	68000	4.84	166.7	553400	3388000	12650000	43100000	1854000	3943000	5657000	5657000	72620000	124800000	53160000	2943000	2394000	2486000	5122000	5994000	780400	368800	5373000	5335000
D100.0	D100	Baseline	Female	62	1	others	NA	455.5	2254	1292	2210	788.5	17.74	30.93	34800	51.23	3332	10.84	4293	45.42	881.5	257.6	94.61	154600	23.76	94.61	79080	5.25	55.16	366700	984700	3538000	18320000	320200	907700	1968000	1968000	16190000	35950000	21230000	1317000	1910000	1998000	2867000	778900	526500	206500	1786000	1783000
D101.0	D101	Baseline	Female	71	1	Statins	NA	466.9	1571	1032	4069	558.5	2.4	22.75	43670	131.3	3789	15.86	3515	150.2	336.1	207.5	59.96	93910	7.97	59.96	65190	5.6	246.4	1315000	3723000	11350000	33230000	1028000	2168000	13740000	13740000	58710000	88520000	43380000	1879000	1833000	3559000	5063000	2716000	561100	251800	2668000	2634000
D102.0	D102	Baseline	Male	59	2	Statins	mixed type	488.7	2755	2174	4730	1317	2.92	43	45270	155.5	2843	20.68	6540	225.3	1348	448.2	76.7	245500	27.67	76.7	104100	7.01	513.1	1423000	6111000	36120000	65950000	2695000	4219000	9772000	16200000	77240000	163200000	57830000	2578000	5593000	6944000	8068000	8093000	1387000	400300	6174000	6182000
D102.1	D102	Recovery	Male	59		Statins	cholestasis type	553.7	2573	1647	3231	1220	13.84	28.43	23900	53.03	2192	19.67	6055	1398	1850	541.1	93.69	229000	33.29	93.69	86120	4.73	329.8	1532000	5563000	40670000	55910000	2452000	3287000	9885000	9885000	75780000	152700000	59990000	2386000	6885000	6168000	7088000	8730000	1057000	383800	4786000	4805000
D104.0	D104	Baseline	Male	42	1	antibiotics	NA	401.4	2232	2889	6232	906.6	1.11	98.27	23520	166.4	621.4	22.83	7208	137.9	1005	745.4	51.24	250600	25.82	51.24	101200	7.19	272.5	1270000	4560000	11410000	46510000	1366000	3107000	11580000	11580000	60330000	136000000	49330000	8055000	2733000	3179000	5874000	8873000	1160000	331700	6420000	6410000
D104.1	D104	Recovery	Male	42		antibiotics	NA	315.4	2764	1702	4153	549.9	0.64	189.4	21140	158.3	1494	15.3	4171	45.42	1154	622.7	57.11	230700	23.85	57.11	91730	7.69	174.6	1031000	2406000	2927000	21900000	439700	1330000	3481000	3481000	19280000	61910000	34740000	5216000	1577000	1383000	1977000	3268000	982000	140900	3118000	3119000
D104.2	D104	Recovery	Male	42		antibiotics	hepatocellular type	392.6	3545	1289	3596	794.8	0.75	159.1	24460	208.9	1712	11.7	4545	137.9	1463	766.9	60.21	264400	32.66	60.21	100100	7.87	233.1	1170000	2952000	4835000	26820000	626500	1788000	5554000	5554000	23800000	84720000	33980000	6850000	1888000	1687000	2570000	3495000	1388000	221300	4408000	4384000
D104.3	D104	Recovery	Male	42		antibiotics	NA	295.4	3015	1960	6200	599.6	0.53	136.6	26220	191.6	1873	17.03	3578	439.3	1086	575.6	58.8	212500	24.87	58.8	97510	6.56	222	1152000	2453000	3995000	21420000	463000	1225000	3701000	3701000	15430000	60210000	25460000	5542000	1170000	1173000	1952000	1836000	1004000	145900	3099000	3086000
D104.4	D104	Recovery	Male	42		antibiotics	NA	271.4	2651	2153	7296	720.3	0.65	153.7	21470	105.9	1859	20.9	6099	45.42	1342	368	70.69	174300	20.47	70.69	93670	6.39	236.5	1129000	3707000	8719000	31550000	898000	2072000	12250000	12250000	39040000	113900000	37520000	13460000	2487000	2519000	3047000	4047000	2063000	370600	7091000	7060000
D104.5	D104	Recovery	Male	42		antibiotics	NA	239.2	3012	2176	3227	643	0.94	180.7	18920	134.1	2351	16.69	4438	267.4	1398	504.9	53.23	184000	21.86	53.23	91210	5.92	234.7	1084000	2638000	3905000	19880000	427200	1084000	4953000	4953000	15880000	69300000	26750000	6710000	2039000	1280000	1868000	2275000	1106000	149300	3337000	3337000
D104.6	D104	Recovery	Male	42	NA	antibiotics	NA	219.7	2011	1959	5140	510	0.65	111	18680	187.6	1614	15.04	3313	225.3	926.3	290.7	55.57	153800	10.67	55.57	83030	5.11	186.1	1087000	2803000	4822000	22580000	528600	1291000	5303000	5303000	17330000	74590000	25670000	6449000	1275000	1286000	1531000	2230000	1082000	171700	4248000	4248000
D104.7	D104	Recovery	Male	42		antibiotics	NA	201.9	2066	1924	4250	351.6	0.33	138.8	14640	129.3	2078	19.51	5554	587.1	999.9	310.7	71.14	153500	14.69	71.14	93190	5.5	336.6	549800	1812000	6297000	27710000	797000	1669000	10840000	10840000	44500000	94030000	33590000	2663000	993200	2132000	3519000	5281000	927500	123500	3291000	3308000
D112.0	D112	Baseline	Female	64	1	Herbs	cholestasis type	493.1	2590	1237	1987	775.3	2.38	141.5	36960	92.49	3294	13.4	3222	364.4	559.4	314.9	73.74	110600	13.8	73.74	66890	2.9	373.2	341700	1051000	4487000	20290000	385400	1007000	3721000	3721000	27580000	49200000	23410000	1669000	2433000	2093000	2525000	1156000	422500	211200	2103000	2093000
D112.1	D112	Recovery	Female	64		Herbs	cholestasis type	637.8	2770	697.4	2801	904.3	2.33	139.6	46560	62.85	3082	11.79	3360	364.4	558.7	308.8	77.41	134800	18.87	77.41	77810	3.6	453.6	375100	1214000	4203000	19100000	373100	907900	3288000	3288000	24650000	47610000	22930000	1758000	2637000	2350000	3294000	1183000	533600	229600	2081000	2009000
D114.0	D114	Baseline	Male	47	1	antibiotics	NA	356.1	1221	1402	4630	490.8	1.92	29.04	36800	119.6	4585	17.46	3335	1117	731	243.3	100.6	127700	15.24	100.6	77470	13.33	13.87	341100	1871000	12740000	34500000	1416000	2346000	9470000	9470000	62310000	101400000	26890000	1534000	1463000	2343000	5911000	2850000	552300	239300	4766000	4599000
D114.1	D114	Recovery	Male	47		antibiotics	NA	325	1672	763.1	3639	661.9	13.25	46.98	32110	174	3981	17.05	5738	45.42	768.8	285.2	87.06	167200	17.03	87.06	76030	12.19	13.69	355800	2014000	11700000	34800000	1240000	2302000	7302000	7302000	53020000	103000000	31380000	1400000	1593000	2091000	4727000	3055000	485300	233100	4359000	4367000
D114.2	D114	Recovery	Male	47	NA	antibiotics	NA	306.7	1188	1274	4746	550.2	2.13	35.99	30450	89.17	2701	13.51	5839	1892	491.7	181.6	79.21	127400	12.18	79.21	72580	3.93	31.7	335200	1386000	6212000	27830000	714100	1701000	6305000	6305000	45670000	77720000	26320000	1149000	1254000	2152000	4247000	2197000	687400	150900	3222000	3118000
D114.3	D114	Recovery	Male	47	NA	antibiotics	NA	419	1648	4178	2616	648.9	3.23	76.85	28310	134.3	3511	18.85	5593	1930	562.1	302.8	92.36	176500	18.5	92.36	84480	2.55	13.64	330700	1205000	3582000	22470000	413400	1047000	2886000	2886000	27530000	56740000	23680000	712900	1405000	1504000	3817000	1657000	493400	130900	2078000	2097000
D114.4	D114	Recovery	Male	47		antibiotics	NA	418.1	2575	3066	3657	926.2	16.91	49.43	20910	116.6	2416	18.37	4627	646.9	925.3	360	100.4	226800	17.3	100.4	95230	3.55	149.2	424000	1717000	9556000	35740000	1108000	2514000	12150000	12150000	64590000	106800000	37110000	2067000	1803000	2493000	5529000	4342000	939700	188700	5677000	5632000
D119.0	D119	Baseline	Male	57	1	Statins	NA	341.3	2167	1757	4034	1026	6.94	46.66	7574	85.33	1949	14.49	2807	2420	1018	400.7	18.98	223500	19.33	18.98	91990	3.43	204.5	579200	1370000	2144000	15880000	326500	1435000	2713000	2713000	14620000	35810000	29800000	1966000	3177000	2912000	2749000	2238000	1023000	89400	1206000	1206000
D119.1	D119	Recovery	Male	57	NA	Statins	NA	404.1	2691	2553	4303	1224	4.81	43.03	8316	133.8	2014	17.75	3180	3592	929.5	444.6	17.21	277100	21.22	17.21	98990	4.42	260.9	598200	1688000	1989000	15180000	295500	1226000	3768000	3768000	15840000	38540000	22540000	1993000	2956000	2891000	1702000	1555000	360100	91630	1121000	1109000
D119.2	D119	Recovery	Male	57	NA	Statins	NA	318.7	2413	2317	4221	822.5	4.31	45.85	10890	219.9	1932	12.9	2864	1892	650.4	241.5	17.01	256800	16.06	17.01	101500	4.85	408.9	483800	1763000	3137000	16740000	392600	1209000	7115000	7115000	25360000	57440000	25500000	2268000	2848000	3465000	2092000	2241000	426500	110300	1375000	1320000
D119.3	D119	Recovery	Male	57	NA	Statins	NA	479.6	3340	2332	2556	968	6.45	57.23	6374	206	1671	10.4	4384	636.4	1535	504.6	32.27	360500	31.13	32.27	109400	3.83	206.8	501500	1268000	2325000	17360000	305500	1271000	3365000	3365000	19670000	48130000	33210000	2000000	3045000	2872000	2596000	2495000	690200	90510	1120000	1123000
D123.0	D123	Baseline	Male	80	NA	Statins	NA	323.7	1978	1715	3128	502.6	11.12	28.89	41610	100.1	6374	13.03	3452	150.2	691.7	165.6	83.03	160200	17.42	83.03	89220	7.89	18.94	370000	774200	1559000	10130000	90690	436300	498200	498200	4809000	14430000	17700000	406100	726200	820500	1187000	538000	374600	58400	506000	462300
D124.0	D124	Baseline	Male	49	1	Statins	mixed type	485.8	1377	2882	8403	720.3	0.74	9.38	14460	56.94	737.6	26.41	8029	364.4	1074	406.6	43.78	260100	33.67	43.78	96360	6.32	256.1	1042000	2420000	8092000	41930000	880300	1921000	28790000	28790000	93430000	101800000	42180000	2698000	2603000	2689000	4631000	3086000	2453000	203800	3151000	3164000
D124.1	D124	Recovery	Male	49	NA	Statins	NA	498.9	1050	2419	9140	510	0.9	28.08	10950	64.92	1459	22.15	2533	267.4	528.2	494.4	41.95	143700	23.16	41.95	78070	5.54	269.2	1099000	2690000	5088000	36320000	610800	1688000	26110000	26110000	76940000	78900000	38830000	1184000	1856000	2165000	3692000	2689000	1314000	135500	1835000	1835000
D124.2	D124	Recovery	Male	49	NA	Statins	NA	467.6	445.8	84100	6349	328.9	13.57	17.16	13370	237.5	1117	19.78	1122	146.2	3996	248.7	54.37	203900	17.13	54.37	85250	7.05	277.6	1062000	2300000	3500000	27490000	423600	1236000	20060000	20060000	60820000	63490000	31010000	887300	932600	1166000	2501000	1865000	1756000	256600	1089000	1091000
D124.3	D124	Recovery	Male	49	NA	Statins	NA	518.1	1383	2164	10180	704.4	1.35	44.26	9273	103.2	1397	20.33	2810	28.86	611.7	459.8	50.81	152900	30.52	50.81	81630	9.49	285.5	650300	2556000	9297000	41150000	934400	1996000	31820000	31820000	97960000	103500000	46560000	2466000	1734000	2941000	3804000	3837000	2906000	185900	3648000	3621000
D128.0	D128	Baseline	Female	68	1	Statins	NA	389	2221	126600	1914	972.7	86.45	219	54520	195.7	4006	10.95	7909	1984	8491	387.7	66.89	343200	22.2	66.89	95110	6.58	37.67	1497000	8304000	28100000	62680000	3376000	6215000	12370000	12370000	69760000	130200000	50250000	2380000	2986000	7490000	6067000	3218000	968900	332000	4641000	4597000
D128.1	D128	Recovery	Female	68		Statins	NA	275.9	1954	1136	3238	678.8	0.76	32.5	51460	190.2	3992	13.16	5846	1218	613.9	276.9	59.35	133000	16.56	59.35	73320	4.7	196	1405000	6482000	24040000	55560000	2890000	4839000	11580000	11580000	61300000	116700000	48760000	2471000	3470000	7411000	5348000	3265000	625900	250200	3789000	3753000
D128.2	D128	Recovery	Female	68	NA	Statins	NA	296	1637	742.1	2729	578.4	1.74	40.48	40300	176	3569	9.78	4700	184.7	662.3	302.1	46.27	134600	11.09	46.27	68820	4.45	150.4	1135000	4270000	12620000	38690000	1481000	3276000	12400000	12400000	46430000	75320000	41220000	2514000	2495000	5955000	3235000	2156000	633900	129800	2660000	2650000
D131.0	D131	Baseline	Male	36	NA	Statins	NA	634.2	3736	1137	2150	1005	16.23	91.07	36490	133.6	4049	10.94	8624	636.4	2241	588.6	180.3	285800	35.3	180.3	98090	5.04	141.6	854900	3309000	15520000	40950000	1452000	3288000	6349000	6349000	46070000	97950000	45340000	2377000	5888000	5133000	5361000	3522000	1919000	320800	5348000	5324000
D132.0	D132	Baseline	Male	67	NA	antibiotics	cholestasis type	526.9	1922	2336	4048	641.3	0.49	25.28	45580	71.29	2495	18	3745	2557	497.8	443	48.01	133100	13.01	48.01	73580	31.51	264.5	1445000	5918000	22260000	50070000	2146000	3916000	5944000	11600000	65230000	134500000	53530000	1736000	4745000	6682000	8185000	5381000	804600	275900	4695000	4699000
D133.0	D133	Baseline	Male	55	1	antibiotics	hepatocellular type	544.8	921.6	1365	7449	727.5	1.79	17.58	66530	170.6	1700	21.84	22.64	593.4	721.3	360.2	92.59	184500	14.21	92.59	97830	8.03	442.7	1113000	7748000	38960000	105100000	4309000	9073000	41340000	41340000	150900000	192400000	82230000	1843000	3075000	13740000	23850000	12900000	2090000	519400	9860000	9855000
D133.1	D133	Recovery	Male	55		antibiotics	NA	1514	662.2	3156	3048	344.6	4.43	12.32	48030	177.8	1318	14.43	1781	267.4	546.7	635.5	62.01	162900	25.03	62.01	76910	31.67	176.4	1113000	3891000	13840000	56380000	1675000	4240000	16250000	16250000	88370000	150200000	65580000	759800	1075000	3459000	11820000	11080000	1139000	273700	3434000	3413000
D133.2	D133	Recovery	Male	55		antibiotics	NA	1196	441.5	4971	5609	497.4	0.92	21.95	41630	116.4	2644	14.86	2966	646.9	322.6	372.3	64.95	140600	31.11	64.95	79790	20.36	195.7	1136000	3849000	15160000	58950000	1658000	3831000	15510000	15510000	92920000	152200000	56930000	866400	1375000	3971000	12600000	9434000	1666000	283700	4039000	4035000
D133.3	D133	Recovery	Male	55	NA	antibiotics	NA	530	171	104500	6548	422.4	9.96	31.4	33710	212	2286	25.65	1642	636.7	3677	229.6	72	144000	13.13	72	77650	12.25	222.3	491000	1958000	7808000	31270000	817100	1713000	7671000	7671000	53520000	92580000	33790000	405700	502200	2124000	8127000	4845000	1277000	143600	2106000	2097000
D137.0	D137	Baseline	Male	47	1	antibiotics	mixed type	389.8	1940	2867	3100	617.4	0.38	22.54	26180	112.6	2236	9.59	3556	364.4	570.5	214.7	49.76	130700	14.57	49.76	76150	4.13	309.7	382100	2103000	16630000	42630000	1609000	2509000	7649000	7649000	60250000	125600000	41680000	1977000	3411000	3811000	5053000	4319000	390100	269300	5640000	5515000
D137.1	D137	Recovery	Male	47		antibiotics	mixed type	425	1432	1617	3253	503.9	0.75	37.72	30310	89.99	3198	15.95	3008	587.1	408.6	236.5	44.01	93970	10.21	44.01	62470	3.85	235.8	361300	1710000	11930000	34950000	1130000	2514000	5668000	5668000	48770000	108600000	37620000	1282000	3100000	3595000	5269000	3921000	623800	198600	4238000	4209000
D139.0	D139	Baseline	Male	55	1	antibiotics	mixed type	575.2	2588	1347	3573	672.4	6.3	17.25	62740	191.1	2665	17.19	3774	28.86	1086	278.9	64.65	222300	15.73	64.65	95080	22.62	128.9	1015000	5734000	21440000	56180000	1774000	2949000	25330000	25330000	87490000	121100000	54970000	2819000	2638000	5920000	5098000	4209000	1624000	322000	4990000	4965000
D139.1	D139	Recovery	Male	55	NA	antibiotics	NA	625.9	2601	1921	2124	1044	14.03	28.75	51750	108.5	2687	9.55	3754	1971	1803	404.2	64.1	258600	19.92	64.1	99470	7.76	143.7	1262000	7723000	32370000	72360000	2986000	4684000	23170000	23170000	97400000	156800000	71600000	3520000	4186000	9820000	10770000	7937000	2289000	458200	7915000	7877000
D141.0	D141	Baseline	Female	68	1	antibiotics	cholestasis type	437.9	714.8	1405	3139	510.6	0.4	264.2	15780	82.93	2393	18.51	2625	2933	730.8	177.1	71.35	89220	11.31	71.35	65070	5.1	120.9	1449000	5062000	15880000	37120000	1437000	2132000	11270000	11270000	47690000	100700000	32670000	1266000	1613000	3968000	5396000	2839000	517700	154500	2454000	2453000
D142.0	D142	Baseline	Female	21	3	Herbs	hepatocellular type	357.9	2557	1897	3268	1555	1.33	48.31	85500	80.3	3625	16.74	2.42	1345	1083	293.8	85.16	140200	19.97	85.16	86850	5.73	246.4	2400000	12460000	82180000	97660000	5535000	6109000	32010000	32010000	144300000	204000000	79680000	2986000	6709000	11890000	17300000	12630000	706600	590200	9119000	9064000
D142.1	D142	Recovery	Female	21		Herbs	hepatocellular type	271.6	2524	1846	3165	694.4	14.65	39.94	68780	109.9	6200	9.99	799.4	646.9	785	179.8	71.88	121300	15.5	71.88	82700	4.72	232.6	1748000	6424000	45510000	62560000	3001000	3559000	16100000	16100000	88970000	162500000	60140000	1210000	2699000	4525000	9808000	8991000	1490000	222900	4340000	4331000
D142.2	D142	Recovery	Female	21		Herbs	hepatocellular type	322.2	2042	1576	2918	585.5	14.08	16.84	47020	92.13	6111	18.47	4286	267.4	706.9	201	80.75	98750	10.43	80.75	74490	3.7	197.8	1587000	5598000	44050000	49970000	2467000	2703000	13950000	13950000	73390000	147600000	48120000	1038000	2423000	3614000	7681000	6386000	1051000	213300	3636000	3613000
D142.3	D142	Recovery	Female	21		Herbs	hepatocellular type	317.6	2198	1037	3033	921.7	11.73	36.7	36470	43.56	4215	17.44	6457	2262	757.6	200.2	56.74	105500	12.07	56.74	75400	4.34	183.3	1403000	6543000	50080000	60700000	3105000	2985000	16920000	16920000	86290000	157200000	46020000	1299000	2772000	4682000	8201000	6573000	1162000	234200	3905000	3911000
D142.4	D142	Recovery	Female	21	NA	Herbs	NA	472.3	2780	1692	3609	1393	6.03	57.07	45730	36.74	5133	25.02	6572	45.42	1192	295.1	63.31	148200	20.07	63.31	86380	4.52	266.5	1073000	5119000	40840000	47630000	2425000	2968000	12490000	12490000	75030000	147800000	46550000	1475000	2818000	5249000	9003000	7201000	1628000	258200	4204000	4194000
D142.5	D142	Recovery	Female	21		Herbs	hepatocellular type	304.1	2700	1381	3883	695.5	11.96	45.97	36020	75.16	4552	21.27	6195	569.8	857.4	189.4	75.88	125600	15.21	75.88	81820	3.98	280.5	823500	3586000	28060000	36090000	1550000	1842000	9740000	9740000	57390000	106300000	36560000	1189000	2510000	3363000	5131000	4815000	1909000	161900	2802000	2809000
D142.6	D142	Recovery	Female	21		Herbs	hepatocellular type	304	2723	1486	3511	773.5	15.44	46.54	43950	108.9	4698	17.2	6218	44.75	797	226.6	61.64	108900	15.17	61.64	76880	3.32	250.7	726700	3643000	29900000	38690000	1628000	2105000	9115000	9115000	60690000	115900000	38720000	1243000	2605000	3880000	7858000	4545000	1163000	221600	3711000	3684000
D142.7	D142	Recovery	Female	21		Herbs	hepatocellular type	267.2	1159	1446	3969	669.9	10.98	47.65	40830	98.85	4060	19.54	2726	351.6	672.2	132.8	50.93	140200	9.94	50.93	84080	2.53	219.4	807800	3888000	27950000	35150000	1709000	2188000	11600000	11600000	58540000	109800000	30200000	978500	1159000	3636000	5266000	4099000	1272000	182900	3010000	2986000
D142.8	D142	Recovery	Female	21		Herbs	mixed type	314.3	2733	1118	3129	685	11.96	15.57	43150	109.1	4054	18.33	3912	234.3	636	216.4	52.95	98920	10.35	52.95	67960	2.23	250.3	744300	3069000	24840000	33840000	1470000	1984000	8923000	8923000	52600000	104200000	39490000	1126000	2669000	4239000	7205000	4153000	1026000	207200	3257000	3255000
D142.9	D142	Recovery	Female	21		Herbs	mixed type	297.1	2437	1318	3736	719.3	2.75	93.83	44010	74.71	3885	18.25	4395	146.2	488.7	193.2	43.53	114100	11.65	43.53	69710	2.47	359.1	978900	2843000	13370000	22970000	795200	1228000	4652000	4652000	28720000	59320000	24120000	1185000	2595000	3261000	3391000	1859000	793600	188500	2334000	2308000
D152.0	D152	Baseline	Male	25	1	antibiotics	NA	380.4	2076	2313	3218	846.2	1.67	25.89	44840	74.47	3220	17.17	3817	28.86	1242	345.2	70.8	129300	32.14	70.8	75230	13.91	146.4	1329000	6861000	40970000	61260000	2741000	3308000	36530000	36530000	98570000	158900000	49700000	3300000	2768000	7894000	9627000	7154000	900000	353200	7558000	7534000
D152.1	D152	Recovery	Male	25	NA	antibiotics	NA	451.7	1966	1651	3203	703.8	3.33	28.99	45230	60.1	3009	17.29	4059	32.69	761.7	314.9	87.23	119100	36.45	87.23	71220	13.99	238.2	1231000	5918000	31730000	57810000	2290000	3278000	38200000	38200000	101600000	147000000	60530000	2240000	2796000	7043000	7976000	6557000	937200	282500	6722000	6678000
D152.2	D152	Recovery	Male	25	NA	antibiotics	NA	673.9	2563	1090	2180	1021	4.94	32.79	51180	69.24	4546	10.06	5335	593.4	945.1	363	75.11	149600	33.38	75.11	81350	14.38	222.5	1107000	3886000	18240000	36930000	1319000	1996000	15120000	15120000	52920000	103100000	46590000	1611000	2183000	4195000	5581000	5233000	481300	202700	3742000	3727000
D152.3	D152	Recovery	Male	25	NA	antibiotics	hepatocellular type	878.3	2786	1428	3380	801	26.59	15.23	62600	94.24	3727	12.01	2950	2719	1009	310.4	62.81	185500	33.65	62.81	92430	13.88	173.5	1065000	2873000	12170000	32100000	902400	1662000	15180000	15180000	49930000	85390000	39260000	1265000	2094000	2629000	4650000	3435000	1366000	158300	3085000	3098000
D156.0	D156	Baseline	Female	32	1	others	hepatocellular type	431	2703	1366	3357	737.8	16.74	34.58	42500	99.82	4844	15.94	6254	146.2	598	213.5	89.93	144600	12.26	89.93	81820	3.49	216.6	1278000	3105000	7429000	26500000	599700	1332000	7987000	7987000	29030000	53780000	25400000	3584000	1633000	2091000	2284000	1362000	554900	283200	2243000	2212000
D157.0	D157	Baseline	Male	62	1	antibiotics	NA	573.7	3259	3439	2542	597.9	8.14	16.12	18310	130.3	2674	17.26	4400	279.4	1012	435.7	73.25	258600	23.64	73.25	118400	7.53	308.6	339000	1258000	4315000	16140000	333100	1029000	2775000	2775000	21200000	60780000	22690000	3267000	1290000	1205000	3807000	2038000	503100	151100	2184000	2192000
D157.1	D157	Recovery	Male	62		antibiotics	NA	491.5	2267	2771	3223	468.6	9.86	27.9	21570	90.98	1939	16.84	2495	225.3	572.9	270.3	69.75	207100	14.9	69.75	94260	6.42	119.8	289400	865100	2311000	13890000	232100	866000	2563000	2563000	18030000	51860000	22290000	3692000	986300	1031000	2102000	1638000	505600	135800	2016000	2006000
D157.2	D157	Recovery	Male	62		antibiotics	NA	348.7	1638	1478	4432	409.9	2.94	29.01	30720	100.7	3447	20.06	2882	180.6	444.3	263.9	59.04	115900	16.59	59.04	70710	6.97	269.2	281200	932600	2985000	12110000	274000	695700	2138000	2138000	13730000	49370000	20440000	6985000	1326000	1226000	2790000	1973000	377000	159000	2441000	2334000
D157.3	D157	Recovery	Male	62	NA	antibiotics	NA	382.9	2165	1377	3928	381.9	10.17	15.44	23570	101.7	3558	14.67	2792	295.2	483	356.1	70.72	107600	8.44	70.72	69060	5.47	167.4	281000	842500	2828000	12130000	232100	690500	2060000	2060000	12600000	52180000	17450000	5574000	987100	911600	2059000	1265000	502100	154200	2033000	1993000
D161.0	D161	Baseline	Male	56	1	Statins	NA	483.2	1396	1324	2798	471.3	2.37	12.8	57110	59.18	4020	14.15	5067	332.2	469.2	185.1	32.87	98570	8.45	32.87	66530	5.85	133.2	1341000	6089000	33570000	54000000	2522000	3540000	30410000	30410000	106300000	139800000	51160000	1650000	2924000	13220000	9008000	5173000	1412000	331600	4957000	4923000
D162.0	D162	Baseline	Male	50	1	antibiotics	NA	539.5	1079	1640	5253	719.6	8.68	31.3	37690	100.8	3059	18.76	1939	126.7	573.8	180	93.15	134300	10.75	93.15	82450	4.16	196.6	519700	1650000	6332000	31440000	713200	1875000	8189000	8189000	50810000	84560000	39540000	2243000	1625000	2447000	3569000	2576000	1146000	166900	3110000	3084000
D163.0	D163	Baseline	Male	62	3	NSAIDS	hepatocellular type	425.2	2028	2450	8893	1412	1.43	80.05	47010	173.9	3542	30.21	6.76	45.42	940.1	430.1	94.1	186200	17.78	94.1	92990	9.31	33.9	616300	2864000	9664000	29390000	1057000	1968000	5486000	5486000	31890000	79160000	37700000	2363000	1639000	2603000	4498000	4115000	1178000	276000	4525000	4500000
D163.1	D163	Recovery	Male	62		NSAIDS	hepatocellular type	331.6	1935	2417	5256	963.3	2.07	91.78	48250	101.9	5120	25.49	47.1	3788	2359	290.6	84.2	179000	16.78	84.2	96690	10.75	394.5	972100	7132000	35070000	67150000	3744000	6491000	21560000	21560000	92980000	169300000	70970000	5632000	3460000	6267000	9676000	9674000	1826000	593600	11490000	11470000
D163.2	D163	Recovery	Male	62		NSAIDS	hepatocellular type	468.3	1856	2279	4615	1270	2.24	86.42	46600	190.5	5955	19.33	23.53	1102	1207	294	79.09	191300	20.06	79.09	105800	14.37	174.2	747600	4844000	20600000	48750000	2170000	3922000	12370000	12370000	62900000	132500000	61530000	3514000	2790000	4467000	7398000	7060000	1664000	458000	8031000	8040000
D163.3	D163	Recovery	Male	62		NSAIDS	hepatocellular type	384.8	1117	2452	5108	867.7	2.45	78.42	45440	169.9	5672	22.53	58.4	112.6	1010	208.3	73.34	132100	16.31	73.34	84410	12.04	162.1	906500	6265000	29270000	58920000	2990000	4287000	18510000	18510000	79510000	151400000	58670000	3944000	2092000	3840000	6149000	6481000	1417000	380100	7717000	7693000
D167.0	D167	Baseline	Male	45	2	Statins	NA	275.8	882.6	1206	3670	599.2	0.9	42.74	49540	37.24	1343	12.91	1762	4260	327.3	276.6	46.16	80570	8.11	46.16	59990	4.07	169.9	1122000	3118000	7911000	34920000	833800	2227000	6739000	6739000	43910000	91150000	40820000	1377000	2568000	2909000	4598000	2524000	1215000	199700	2923000	2922000
D167.1	D167	Recovery	Male	45		Statins	NA	368.1	1615	1398	3268	1046	4.93	23.94	48210	79.54	2061	13.56	2600	1104	669.3	271.7	69.17	151100	22.79	69.17	81040	6.1	194.9	671600	2812000	9838000	34520000	1097000	2382000	6240000	6240000	49090000	101300000	38350000	1146000	2595000	3258000	5104000	4116000	1236000	162100	2998000	3002000
D169.0	D169	Baseline	Male	39	1	Statins	NA	393.2	1705	1039	3696	910	2.3	36.79	74330	43.44	3026	15.94	10230	32.69	517.7	279.4	64.02	122900	14.44	64.02	73840	4.06	315.7	1217000	8239000	41090000	80820000	3632000	4993000	16130000	16130000	100200000	167000000	60140000	4391000	7416000	11290000	9491000	6214000	1215000	583100	10720000	10660000
D169.1	D169	Recovery	Male	39	NA	Statins	NA	401.6	1841	1751	4204	697.9	1.34	50.98	61970	90.71	3886	16.38	4108	2590	562.2	292.5	75.63	129500	13.11	75.63	75090	4.25	284.5	661800	4932000	23660000	52940000	2246000	3598000	14770000	14770000	75150000	124600000	49580000	4952000	6314000	6659000	6488000	4161000	822800	472800	8507000	8473000
D171.0	D171	Baseline	Male	63	3	others	mixed type	554.3	2169	2470	5160	1293	5.86	49.67	56300	120.7	3175	29.89	3440	190.5	1007	299.6	99.75	162900	16.33	99.75	91940	73.89	425.1	798200	4041000	17630000	40800000	1331000	2213000	10020000	10020000	66510000	112200000	40310000	862600	2079000	4035000	6769000	4233000	1054000	189300	2656000	2659000
D171.1	D171	Recovery	Male	63		others	mixed type	617.9	2580	2491	4013	1414	3.46	30.36	43390	104.4	2290	16.27	3518	45.42	1066	344.2	95.32	200000	20.76	95.32	103000	25.35	224.5	569200	3649000	18180000	38150000	1244000	1919000	8347000	8347000	60130000	100500000	34030000	972600	2325000	3923000	5273000	3623000	1002000	177400	2333000	2339000
D171.2	D171	Recovery	Male	63		others	cholestasis type	515.3	3641	3504	6571	1908	5.52	74.87	58810	95.53	5328	19.03	5487	612.6	1754	470.7	121.1	243500	27.89	121.1	131700	13.58	293.1	657900	5208000	31780000	55590000	2303000	3235000	12980000	12980000	89730000	152000000	49140000	1518000	3613000	6569000	10030000	6765000	500100	331300	5164000	5146000
D171.3	D171	Recovery	Male	63		others	cholestasis type	507.7	2888	2525	4662	1380	10.83	52.32	60570	140	4841	17.16	4096	112.6	1257	423.5	99.69	173000	18.27	99.69	103400	11.2	274.4	576300	3688000	21940000	44910000	1616000	2621000	9652000	9652000	73740000	127700000	45430000	1098000	3000000	5080000	6406000	5320000	451500	273300	3303000	3293000
Y1	1	Baseline	Female	47	1	Herbs	mixed type	636	1023	108500	1945	1262	59.47	101.7	34770	264.8	2342	9.33	608	587.1	8093	293.1	86.97	140100	3.88	86.97	71330	3.72	16.85	344500	1090000	3404000	17130000	281400	768400	3423000	3423000	21510000	34610000	18600000	563600	705000	1570000	3876000	760600	396100	103900	1943000	1865000
Y2	2	Baseline	Female	62	4	others	hepatocellular type	228.3	296.9	94830	1663	796.8	11.04	187.2	13770	379.4	2063	10.54	1332	171.9	7524	121.7	59.63	150000	3.27	59.63	81110	0.7	36.03	375600	2522000	20320000	36510000	2086000	2982000	12890000	12890000	65230000	113500000	30520000	1024000	947700	1842000	5279000	2872000	601900	159200	3139000	3114000
Y3	3	Baseline	Male	65	3	Herbs	hepatocellular type	428.2	537.8	138200	2962	732.4	15.41	9.13	42880	738.1	5745	17.19	11.32	342.6	9023	243.5	99.64	181200	1.98	99.64	93460	3.69	263.2	381100	1537000	8182000	28110000	648500	1561000	5377000	5377000	54810000	84830000	24540000	325700	520600	1495000	3671000	2868000	786100	125900	1441000	1431000
Y5	5	Baseline	Male	33	3	Herbs	hepatocellular type	552.3	2628	121700	970.8	2537	79.03	513.4	41840	613	2910	9.19	23.54	542.4	16950	224.4	145.6	389900	3.04	145.6	113100	12.93	188.8	583500	3674000	12880000	37930000	1333000	2597000	13150000	13150000	74570000	107200000	33820000	646200	602100	1463000	4613000	2860000	620500	239200	2307000	2217000
Y6	6	Baseline	Male	35	4	antibiotics	cholestasis type	383	581.1	129600	3218	1137	38.09	17.78	43040	448.7	4650	13.38	598.5	397.4	7880	195.3	123.8	189700	2.64	123.8	101700	2.99	351.1	377600	1289000	8396000	29730000	796400	1918000	11050000	11050000	49020000	94810000	27290000	699800	774000	1134000	3323000	5014000	701300	131700	2346000	2270000
Y8	8	Baseline	Female	31	3	Herbs	hepatocellular type	353.4	331	76880	2320	503.9	12.52	9.54	20050	269.4	1071	9.22	746.4	676.1	1273	118.1	50.35	106300	1.08	50.35	67240	0.86	154.2	340100	1609000	16880000	26930000	887600	1576000	5207000	5207000	53850000	85040000	25480000	291500	485600	1731000	4122000	2811000	494100	99780	1789000	1751000
Y10	10	Baseline	Female	44	1	others	hepatocellular type	211.6	941	87690	1765	682.1	19.22	7.06	17400	284.8	2544	9.78	2693	17.41	7075	191.5	52.91	129100	7.22	52.91	76380	1.72	63.48	542400	4309000	83600000	51910000	3728000	2846000	13650000	13650000	87720000	168000000	31510000	2497000	2294000	3381000	6719000	8725000	857600	382400	6725000	6714000
Y11	11	Baseline	Male	47	1	Herbs	mixed type	583.5	857.4	121200	2892	870.7	44.38	38.75	30960	424.1	3604	13.52	601.2	183	9274	330.2	129.5	151100	6.45	129.5	81870	6.48	168.2	501200	3539000	28200000	49970000	2222000	4203000	34890000	34890000	76930000	141200000	50330000	2458000	1733000	4582000	7427000	6160000	611600	399500	8242000	8248000
Y12	12	Baseline	Female	36	4	Herbs	hepatocellular type	378.2	689.8	87000	1694	1001	28.65	67.36	29240	391.9	2452	10.23	317.5	111.3	6877	153.1	95.55	139700	1.47	95.55	65470	3.09	5.2	829300	3681000	19660000	36510000	1203000	2511000	13550000	13550000	67630000	97690000	35130000	682400	650500	1830000	4798000	2477000	833600	169000	2337000	2336000
Y13	13	Baseline	Male	30	NA	Herbs	NA	508.7	656.7	104900	2214	1038	36.22	33.86	37110	499.4	3282	10.61	376.1	179.6	11160	144.5	83.63	235100	2.25	83.63	95960	5.47	216.6	408400	1706000	16720000	29510000	1024000	1621000	8728000	8728000	57710000	90040000	22520000	482100	738200	1484000	5259000	2273000	427400	142600	1983000	1967000
Y14	14	Baseline	Male	53	2	Herbs	mixed type	576.4	1225	121100	1936	1433	63.72	93.1	65180	549.9	2218	11.5	27.27	900.4	13290	351.1	98.48	252500	1.43	98.48	98040	12.79	250.7	376500	2252000	17210000	38460000	1040000	2246000	7350000	7350000	76690000	107900000	34520000	622600	940300	2558000	6343000	3061000	633500	192500	3055000	2968000
Y16	16	Baseline	Female	34	1	NSAIDS	hepatocellular type	447.7	979.3	101500	1852	1379	76.92	101.4	36510	507.1	5587	10.1	783.7	171.9	6909	339.5	103.2	265300	2.65	103.2	96790	3.88	230.6	402900	1284000	7211000	22750000	463700	1093000	4701000	4701000	41410000	67110000	19610000	221600	541200	1045000	3885000	1392000	506100	80990	827500	817600
Y17	17	Baseline	Female	66	1	NSAIDS	hepatocellular type	512.8	722.5	94950	3237	539.8	28.65	65.24	36130	258.9	3639	12.28	457.2	146.2	5902	174.9	80.9	123500	2.25	80.9	70270	4.57	177.3	287100	771600	2709000	16770000	276700	1091000	1970000	1970000	34960000	50160000	19890000	332900	842500	1054000	2702000	1300000	451200	117100	1676000	1620000
Y18	18	Baseline	Male	38	1	NSAIDS	hepatocellular type	372.3	1074	96690	2001	1099	48.61	131.7	43490	547.7	2941	8.86	458.6	397.4	5758	173.6	96.28	167600	1.39	96.28	81170	3.12	161.8	424800	1029000	3809000	20200000	358700	1118000	3646000	3646000	31000000	55180000	19490000	497900	461300	842900	3404000	1573000	458100	171300	1382000	1367000
Y19	19	Baseline	Female	48	1	Herbs	hepatocellular type	460	342.2	79210	1532	880.2	13.58	25.64	23820	460.5	2447	8.34	567.7	171.9	6006	98.37	45.95	180300	1.17	45.95	81220	0.66	146.3	415800	1941000	10800000	33750000	769800	2092000	10340000	10340000	73910000	101500000	32650000	771000	1246000	2598000	6614000	2357000	450600	204200	3334000	3319000
Y20	20	Baseline	Female	66	2	Statins	hepatocellular type	539.1	339.9	94060	2567	667.3	10.92	8.33	30890	367.8	1922	11.84	510.7	518.5	4404	158.1	76.56	120300	0.51	76.56	68760	2.07	244.7	411200	1598000	10130000	31630000	855700	2382000	7503000	7503000	57650000	98350000	31790000	669300	790500	2113000	5144000	3328000	513500	192800	3130000	3144000
Y22	22	Baseline	Female	47	3	Herbs	NA	525.8	275.3	101500	2091	872.8	9.71	9.48	26900	430.2	3087	4.8	111.9	439.3	6776	462.5	96.03	141700	1.22	96.03	78160	1.96	9.39	399100	1356000	6621000	21780000	528600	1135000	3985000	3985000	30380000	61690000	26470000	645600	373200	1092000	2124000	1646000	489700	63930	1146000	1074000
Y23	23	Baseline	Male	64	4	NSAIDS	NA	425.8	346.6	91120	3230	318.9	6.31	28.36	15670	223.3	1656	8.54	785.9	950.9	1192	115.3	41.76	96170	1.72	41.76	60800	1.01	35.31	1083000	11860000	83190000	79840000	4499000	5396000	24100000	24100000	111800000	171000000	37090000	1943000	1588000	15910000	7585000	4145000	684600	300700	7928000	7636000
Y24	24	Baseline	Male	29	4	Herbs	hepatocellular type	758	2049	115800	116.3	4229	80.71	131.9	42410	2845	3243	7.48	1655	769.9	8500	325.2	99.84	413400	4.15	99.84	120000	1.41	162.5	624100	2757000	19860000	45360000	1470000	3108000	13040000	13040000	86520000	126000000	41230000	1583000	1621000	3782000	7067000	4310000	927700	395400	3571000	3550000
Y25	25	Baseline	Female	59	1	NSAIDS	mixed type	705.2	412.9	115700	2594	659	12.64	28.2	41590	357.6	3183	10.15	1031	171.9	5842	125.9	122.2	144300	2.71	122.2	80570	2.08	110.9	621400	2765000	15540000	30600000	1034000	2068000	5700000	5700000	50430000	90650000	29550000	1123000	805200	1918000	4043000	2567000	478500	393500	3921000	3854000
Y26	26	Baseline	Female	70	4	Herbs	cholestasis type	444.3	808.2	129500	1816	1402	47.42	48.84	16930	545.8	3050	11.26	1651	190.5	11850	1125	103.4	190200	13.49	103.4	92130	9	230.9	592300	2915000	23440000	49800000	1632000	3497000	14040000	14040000	87370000	150300000	43470000	1449000	1150000	4829000	11750000	8111000	1164000	253900	4552000	4452000
Y29	29	Baseline	Male	43	4	Herbs	mixed type	461.1	480	131300	3089	861.9	12.49	14.79	27350	514.6	3115	14.57	2312	900.4	8633	182.7	132.6	169400	8.82	132.6	97410	2.35	202.6	381400	1931000	19050000	31900000	1136000	1356000	7447000	7447000	55440000	118300000	28450000	512800	649900	1233000	4025000	6476000	525600	139900	2349000	2253000
Y30	30	Baseline	Female	41	4	Herbs	NA	249.5	769.8	102500	4700	1453	19.61	11.65	11180	564.9	21880	12.04	2354	295.2	5457	172	72.86	246500	9.13	72.86	106200	1.06	46.52	315800	658600	1875000	10500000	146100	429900	1104000	1104000	9419000	21270000	12370000	357200	485800	481800	1893000	731600	291000	37110	1010000	1017000
Y32	32	Baseline	Female	52	3	Herbs	hepatocellular type	391.7	943.9	93930	1805	532.7	36.22	34.09	35720	463.4	3482	8.26	381	234.3	5549	195.8	76.87	143000	2.24	76.87	74040	3.62	210.6	445100	1134000	5821000	21630000	457900	995400	2758000	2758000	30240000	69740000	23540000	451700	888400	1027000	3579000	1746000	350200	197100	2199000	2198000
Y33	33	Baseline	Female	49	1	others	hepatocellular type	299.8	849.3	105500	1407	1079	56.74	21.32	37010	526.8	5415	8.92	4235	383.4	7064	239.6	94.35	248300	9.74	94.35	112300	2.31	203.8	570100	3574000	36980000	58230000	2386000	4508000	20420000	20420000	111000000	166600000	51030000	1906000	2385000	3649000	10030000	6018000	1137000	366300	7601000	7586000
Y35	35	Baseline	Male	34	4	Herbs	hepatocellular type	243.6	953.4	114300	1735	1150	55.56	70.57	49270	531.3	3600	10.54	201.5	259.9	8706	147.8	167.4	182900	4.16	167.4	86970	16.67	278.7	504400	2475000	16210000	47790000	1700000	4143000	10050000	10050000	83440000	141700000	45600000	1651000	1674000	2777000	6761000	5927000	891200	389100	5330000	5214000
Y36	36	Baseline	Female	58	3	Herbs	hepatocellular type	341.4	319.4	93490	2851	782.5	14.43	66.49	20960	430.2	2000	8.66	938.9	273.8	7590	111.4	73.47	170200	2.29	73.47	79840	0.81	164.7	467100	2441000	17750000	33960000	1363000	2212000	5238000	5238000	58750000	106800000	28640000	895700	693500	2027000	4609000	2652000	537600	244700	2813000	2777000
Y37	37	Baseline	Male	64	1	others	NA	618.5	2108	105600	1637	3624	127.2	207.8	25630	579.4	1508	7.52	626	190.5	9332	567.4	157	311100	4.08	157	103000	3.87	238.5	399800	1101000	7767000	24350000	558400	1259000	3431000	3431000	44500000	75110000	24850000	858900	989900	1068000	2757000	1838000	637000	154100	1647000	1569000
Y40	40	Baseline	Female	56	3	Herbs	hepatocellular type	612.5	404	107800	2328	676	12.84	7.64	43200	612.2	2329	9.97	1059	137.9	5052	171.5	100	160600	1.47	100	89480	2.81	133	412600	78430	11550000	29130000	823900	1595000	6500000	6500000	50170000	89400000	28600000	1044000	887100	1920000	4201000	2593000	488700	235500	2836000	2764000
Y41	41	Baseline	Male	36	1	Herbs	hepatocellular type	372.7	457.8	101600	1580	726.7	15.37	12.99	54810	594.4	2325	10.18	4.29	691.4	7157	118.1	92.54	212000	1.05	92.54	96170	6.13	163.5	560600	3292000	16610000	37790000	1718000	3076000	14210000	14210000	56160000	114500000	40290000	966000	660100	1886000	4052000	3696000	586400	207400	3845000	3775000
Y42	42	Baseline	Male	65	4	others	hepatocellular type	761.2	1729	110200	3072	2139	84.36	73.22	52570	273.2	2258	19.56	4372	44.75	15010	323.7	74.43	188200	23.09	74.43	88710	44.4	221.1	593300	4259000	41090000	51670000	3261000	3986000	17810000	17810000	92100000	154900000	47250000	2040000	1753000	2858000	8748000	7763000	1146000	259900	6591000	6568000
Y43	43	Baseline	Female	56	2	others	mixed type	360.4	846.9	102900	2143	637.5	43.51	42.71	42240	426.4	2609	10.99	878.9	691.4	6455	166.7	91.99	122200	4.28	91.99	72540	4.06	212.7	489800	1630000	7976000	24590000	748800	1801000	18780000	18780000	44200000	76180000	25680000	1384000	1029000	1644000	4702000	2328000	568000	188800	3908000	3898000
Y44	44	Baseline	Female	50	1	NSAIDS	hepatocellular type	315.9	1200	58810	1511	822.5	68.8	76.58	22100	375	1841	4.57	442.4	180.6	2453	258	60.36	189700	1.38	60.36	83470	1.31	110.1	482900	2023000	13640000	31760000	920900	1642000	4982000	4982000	48790000	95130000	25180000	726900	1046000	1684000	4663000	2424000	368700	288600	2841000	2836000
Y45	45	Baseline	Male	28	3	Herbs	NA	283.9	432.6	70980	2069	560.6	15.34	12.85	33520	458.5	2799	6.72	189	179.6	2683	105.7	65.23	142200	0.28	65.23	76680	1.21	139.3	405200	1193000	10300000	23980000	521100	1134000	4773000	4773000	42650000	74340000	27510000	330100	727100	1352000	4120000	2278000	416700	125400	1574000	1568000
Y47	47	Baseline	Female	65	4	Herbs	hepatocellular type	222.4	462.2	81020	1472	905.2	26.33	42.89	21260	425.7	2674	5.25	1378	569.8	8161	78.21	71.61	192100	3.15	71.61	86890	1.38	85.03	537500	2433000	43150000	43730000	2081000	1795000	12890000	12890000	82310000	145600000	26630000	2362000	2794000	5510000	8775000	5597000	375200	293100	7628000	7643000
Y48	48	Baseline	Female	50	1	Herbs	hepatocellular type	218.2	625.9	54410	2981	489.3	27.92	57.61	19710	217.3	966.4	5.69	973.9	636.4	1389	116.8	51.57	81260	0.86	51.57	56320	0.33	123.7	419700	1236000	7283000	26170000	523000	1579000	8746000	8746000	52950000	80070000	26130000	621700	618900	1757000	4845000	2048000	447800	158800	2099000	2044000
Y49	49	Baseline	Female	40	1	Herbs	cholestasis type	295.7	416.1	55580	2080	428.1	18.3	17.04	15470	194.2	1235	6.1	345.2	28.86	882.9	79.06	52.96	76930	0.69	52.96	54040	0.45	88.93	440800	997600	3913000	15090000	230000	666100	2177000	2177000	14950000	34000000	18290000	182600	329000	762000	1574000	748800	270300	69260	682200	645300
Y50	50	Baseline	Female	77	2	Herbs	hepatocellular type	420.3	263.4	66230	2911	620.2	12.27	12.93	37660	223	1253	10.14	686.1	267.4	2419	111.3	70.07	86700	1.29	70.07	60010	4.13	92.75	469400	2239000	22890000	35700000	1446000	2102000	5154000	5154000	59810000	126100000	26970000	706200	1350000	3043000	5868000	3809000	368700	212000	4181000	4170000
Y51	51	Baseline	Female	24	3	Herbs	hepatocellular type	270.3	142.8	80250	2179	818.3	12.62	31.95	24770	354.7	1574	10.32	36.31	290.9	5382	128.5	88.32	140200	3.19	88.32	72800	2.54	46.59	1024000	2945000	18260000	31930000	1053000	1735000	5872000	5872000	48030000	107400000	29000000	884500	919500	1935000	5055000	3985000	447600	148000	2392000	2327000
Y52	52	Baseline	Female	36	1	Herbs	mixed type	156.3	405.3	67190	2283	469.7	20.12	18.98	20470	200.5	1499	10.67	815.4	267.4	1682	116.3	57.09	113300	1.19	57.09	71280	0.3	78.14	490500	1909000	17350000	31400000	945100	1156000	7609000	7609000	51010000	97470000	24760000	1062000	1014000	2651000	5102000	3291000	439300	271100	4191000	4147000
Y54	54	Baseline	Female	43	2	NSAIDS	NA	254.9	690.9	92220	1698	641.1	29.85	17.8	22130	413	2803	6.64	597.8	364.4	3336	184.6	84.67	178000	1.31	84.67	84560	0.45	45.94	487400	1036000	2941000	16030000	286400	788100	2192000	2192000	21040000	39350000	16270000	452200	449400	939300	2409000	1031000	330300	145000	1064000	1050000
Y55	55	Baseline	Female	63	1	Herbs	NA	205.6	539.5	60750	2018	531.8	27.66	35.09	20210	298.2	1327	5.7	667.3	44.75	2043	164.7	58.62	115900	1.08	58.62	70450	1.19	105.8	467300	1647000	8078000	25090000	601700	1147000	4207000	4207000	35400000	71080000	25770000	472200	486800	1308000	2696000	1771000	414900	131100	1548000	1544000
Y56	56	Baseline	Female	51	3	Herbs	NA	179.5	401.9	83130	6520	443.5	5.78	10.7	16580	299.5	1782	16.71	1653	676.1	3187	146.7	97.95	143900	4.56	97.95	81860	0.21	58.63	377300	568100	1819000	8688000	92480	275700	781200	781200	6945000	15720000	9085000	208300	335900	699300	1672000	661500	353500	54310	751500	666900
Y58	58	Baseline	Male	64	4	Herbs	hepatocellular type	342.9	693.9	72540	2042	730.3	37.32	31.36	16180	201	2013	10.01	2137	112.6	1559	250.4	71.71	91780	3.85	71.71	64510	2.59	6.25	432600	1253000	6361000	19550000	484800	1032000	1721000	1721000	25510000	57020000	20840000	777200	747100	1890000	2465000	1888000	485700	126100	1405000	1368000
Y59	59	Baseline	Male	54	4	others	hepatocellular type	368.9	968.4	80900	2517	739	53.54	32.03	13240	172.9	2914	14.27	934.9	364.4	1666	345.2	77.4	81220	3.54	77.4	60280	1	12.07	405800	1456000	10290000	28040000	734700	1485000	7416000	7416000	58590000	97070000	24170000	572200	849800	1759000	5236000	2797000	437400	107500	1994000	1957000
Y60	60	Baseline	Female	42	4	Herbs	hepatocellular type	301.4	1142	73180	3338	1103	79.42	46.31	14580	275.3	2401	12.5	1234	293.7	3256	475.3	85.18	165200	3.92	85.18	86340	0.16	11.63	422600	1320000	9434000	20310000	468200	654700	10400000	10400000	27610000	58200000	15360000	1491000	692900	1255000	2362000	1735000	312300	127000	2641000	2562000
Y62	62	Baseline	Female	49	3	Herbs	NA	195.8	1423	121700	1693	1437	68.56	70.78	33290	543.1	2465	9.03	978.3	137.9	10370	259.9	95.7	169600	6	95.7	83310	2.64	139.5	563800	2755000	24850000	49090000	1571000	2730000	23150000	23150000	111900000	150800000	45760000	1097000	1151000	2860000	8194000	5045000	753300	316900	4835000	4700000
Y63	63	Baseline	Female	74	4	Herbs	NA	298	487.2	96260	2279	472.6	6.77	34.87	21550	349.2	2457	8.08	1637	190.5	6665	143.6	106	145500	4.34	106	81520	1.14	60.4	592300	3328000	29640000	42150000	2167000	2972000	9435000	9435000	77170000	146200000	32600000	2607000	1372000	3963000	9543000	6603000	523500	497800	8509000	8419000
Y64	64	Baseline	Female	63	3	Statins	hepatocellular type	243.2	502.9	73490	1903	637.9	19.44	46.29	18750	341.8	2644	9.11	892.9	44.75	2740	170.1	49.45	132600	1.87	49.45	75360	0.95	131.6	578000	1597000	9364000	19380000	552700	980200	4142000	4142000	31200000	63490000	22870000	427300	363200	1008000	2571000	1831000	418500	146200	1344000	1272000
Y65	65	Baseline	Female	63	1	Herbs	mixed type	367.3	920.8	74470	2691	740.4	40.41	82.84	12480	143.8	1683	7.24	756.4	900.4	1715	124.6	58.31	141500	1.16	58.31	72840	0.73	183.4	484300	857600	4923000	18210000	376600	960100	2806000	2806000	27670000	50520000	17130000	473300	602200	769200	2228000	1231000	431700	105300	1213000	1199000
Y67	67	Baseline	Female	37	1	Herbs	hepatocellular type	298	559.2	66190	2201	403.9	33.03	87.51	24200	122.4	1138	9.53	249.1	137.9	645.8	125.2	78.56	63790	0.92	78.56	50990	0.61	61.74	410300	670800	1066000	11870000	186200	873800	1259000	1259000	13230000	28370000	15540000	168100	198700	383400	1119000	967800	946200	53440	394700	392300
Y68	68	Baseline	Female	45	4	Herbs	hepatocellular type	84.49	431.5	67710	1646	557.6	16.92	13.5	22800	207.3	1289	8.44	1618	351.6	1298	108.5	60.55	101000	2.81	60.55	71620	0.24	18.4	436200	1683000	16260000	28880000	1137000	1782000	5869000	5869000	42550000	90080000	23790000	985000	976500	1885000	3743000	1921000	384400	204700	3865000	3853000
Y69	69	Baseline	Female	65	3	Herbs	hepatocellular type	285.3	478.4	68120	1395	531.7	27.3	46.61	21630	200.4	1426	5.89	3300	21.46	3334	153.9	36.12	139400	3.68	36.12	74200	0.87	101.7	492100	1973000	14230000	27650000	857200	1440000	8803000	8803000	49500000	85030000	23880000	621500	760800	1773000	3189000	2248000	437300	206900	3284000	3264000
Y71	71	Baseline	Male	63	2	others	cholestasis type	348	660.9	71810	1947	764.6	31.24	30.76	25840	286.8	2091	7.99	401.2	273.8	1448	216.1	68.05	98270	0.78	68.05	62880	0.72	164.3	438400	1702000	9661000	33350000	814200	2366000	6763000	6763000	61380000	104700000	32940000	352300	627800	1483000	6178000	3883000	991100	113500	2690000	2665000
Y72	72	Baseline	Female	53	1	Herbs	cholestasis type	401.3	367.6	74920	2525	385.1	15.64	16.7	28210	168.4	2404	10.3	520.6	1605	1160	104.4	47.33	58120	1.58	47.33	50670	1.21	108.9	411700	635000	843600	8702000	114900	475700	733500	733500	6907000	14920000	10670000	299600	382200	664600	1155000	497300	242100	60530	514000	491600
Y73	73	Baseline	Female	50	NA	NSAIDS	NA	182.9	459.9	72170	2241	561.1	17.99	19.06	18650	244.4	1488	6.41	965.6	21.46	3070	165.8	65.26	93610	2.95	65.26	63870	0.88	81.04	603000	2660000	21350000	37330000	1442000	2937000	7401000	7401000	65400000	120500000	34550000	1252000	1539000	3126000	6806000	4825000	422800	372500	5618000	5548000
Y74	74	Baseline	Female	53	2	Herbs	NA	229	647	59390	2251	472.5	30.31	42.64	30470	214	2217	7.95	1132	267.4	981.2	115.6	41	74000	2.13	41	56840	1.17	85.66	420900	1717000	22870000	30560000	1196000	1669000	5540000	5540000	60890000	107900000	22260000	279000	512700	1292000	3750000	2558000	320500	117500	1853000	1801000
Y77	77	Baseline	Female	43	1	others	mixed type	478.3	983.7	89890	1096	1030	34.38	73.34	23710	799.3	20560	7.62	350.8	190.5	8230	142.2	125	275500	0.48	125	100100	0.87	172.2	648600	1455000	5167000	22380000	410800	1229000	2672000	2672000	32220000	54040000	21730000	322300	215900	474400	2155000	1516000	377600	128200	820000	762400
Y78	78	Baseline	Male	25	3	others	hepatocellular type	295.9	1009	88840	708.7	1173	39.26	148.3	31510	656.2	2224	3.59	438.1	941.5	15690	169.1	62.89	286000	0.24	62.89	98460	0.81	87.62	675800	2584000	18010000	36660000	1107000	2427000	11860000	11860000	74300000	111900000	28830000	290500	435400	1223000	4703000	2769000	552000	200800	2008000	1973000
Y79	79	Baseline	Female	40	4	Herbs	cholestasis type	1558	633.3	128600	2609	800	19.75	16.14	25990	294.3	1848	12.92	1376	111.3	8121	267.8	128.2	130100	3.87	128.2	81940	1.53	164.5	560600	2273000	22100000	44260000	1287000	2401000	5823000	5823000	76780000	128400000	39430000	1137000	2082000	4486000	10110000	5343000	688000	279100	3452000	3394000
Y81	81	Baseline	Female	64	4	Herbs	hepatocellular type	524.1	279.4	93410	3842	881.8	12.81	22.04	26310	415	1341	12.91	509.4	542.4	6802	147.6	81.76	171400	2.63	81.76	83870	1.38	158.9	454800	1474000	8065000	23730000	726700	1437000	4912000	4912000	40270000	70070000	23700000	414300	517200	829300	2679000	1724000	359400	136500	1382000	1333000
Y82	82	Baseline	Male	58	2	others	hepatocellular type	198.4	252.2	73820	1667	563.2	8.31	48.27	24700	419.4	1797	6.16	465.1	21.46	6512	93.71	76.79	164700	2.87	76.79	80110	0.86	53.43	398500	2285000	23360000	43050000	1508000	2298000	10400000	10400000	86330000	143000000	20420000	1066000	1487000	2190000	6440000	2897000	561100	313000	4529000	4496000
Y83	83	Baseline	Female	39	2	others	mixed type	352.7	917	92270	1358	1079	46.51	51.57	20080	364.1	1837	8.76	250.6	179.6	6907	186.5	59.31	160500	6.39	59.31	77810	7.47	117.6	598100	4111000	41110000	44830000	1762000	2370000	14080000	14080000	82310000	138400000	36020000	2841000	1686000	3856000	7759000	5441000	525000	360500	7039000	6993000
Y86	86	Baseline	Male	32	3	others	mixed type	306.5	300.9	64550	1579	731.2	7.98	22.16	47870	352.9	1383	6.12	736.3	950.9	3762	76.01	46.78	168200	52.84	46.78	78230	0.54	102.4	417700	1335000	5279000	24290000	417600	1226000	5701000	5701000	40810000	67490000	20150000	418500	587400	1130000	2898000	1194000	276800	118400	1385000	1369000
Y87	87	Baseline	Female	54	1	others	hepatocellular type	201.4	1057	59100	1523	948.7	47.42	72.11	23070	325.1	1223	5.15	1331	351.6	3119	196.1	52.59	168700	2.34	52.59	81250	0.9	48.87	409500	1480000	7469000	25340000	656400	1779000	4167000	4167000	40370000	69700000	30590000	545700	869100	1064000	3355000	2467000	328300	157500	2089000	2031000
Y88	88	Baseline	Male	50	3	others	NA	617.7	1360	112500	2061	1288	52.84	62.47	36750	458.7	2943	7.66	981.5	439.3	8554	188.5	73.79	192300	2.22	73.79	90400	3.96	213.1	427000	1706000	10870000	32550000	813400	2258000	14840000	14840000	83690000	109500000	31880000	469000	1201000	1821000	5386000	3915000	689000	139300	2482000	2484000
Y89	89	Baseline	Female	33	2	Herbs	hepatocellular type	434.1	937.2	105800	2251	969.7	45.82	41.95	38550	545.4	5033	10.25	36.32	900.4	7147	195.2	82.75	120900	4.03	82.75	72970	8.12	135.1	523500	67760	15200000	31180000	1178000	2334000	8879000	8879000	52620000	98200000	25950000	1135000	1200000	2135000	5608000	2657000	328900	360900	3841000	3793000
Y90	90	Baseline	Female	37	3	Herbs	NA	138.7	307	46270	2112	813.7	11.24	15.43	27530	302.5	7780	3.38	211.5	1345	7281	77.54	20.88	170400	0.34	20.88	36940	0.27	195.6	1250000	7963000	59700000	74820000	3393000	5552000	40420000	40420000	146200000	183000000	63220000	1850000	2290000	7460000	14160000	5517000	960600	551800	8592000	8596000
Y91	91	Baseline	Female	52	3	Herbs	hepatocellular type	360.2	684.7	105500	5302	406.2	19.33	12.39	16460	257.2	2710	17.9	1434	273.8	4426	241.7	59.69	99180	3.91	59.69	61390	1.66	2.44	601600	2371000	17260000	52010000	1499000	3205000	12600000	12600000	88660000	143800000	43690000	1075000	1514000	4437000	11670000	7207000	700000	231500	6354000	6340000
Y92	92	Baseline	Female	52	2	Statins	hepatocellular type	375.8	722.7	66960	2382	438.8	26.27	40.32	22970	201.2	2894	9.24	270.2	21.46	698.5	193.1	75.27	81490	0.25	75.27	58330	0.46	99.8	347300	1006000	3456000	11780000	239800	742600	1681000	1681000	14820000	34950000	12300000	398900	588500	960900	1666000	680100	313200	115800	1213000	1203000
Y93	93	Baseline	Female	47	3	NSAIDS	hepatocellular type	1074	375.2	97760	2261	1237	21.96	39.3	15010	298.1	1286	6.78	166.7	542.4	2503	204.1	104.3	195300	2.38	104.3	91450	1.47	3.53	579600	1824000	10650000	19250000	754800	962700	12150000	12150000	49010000	59970000	13200000	1477000	572800	1259000	2873000	1161000	164100	131500	1947000	1961000
Y95	95	Baseline	Male	45	3	Statins	hepatocellular type	223.7	358.9	98180	2100	518.4	14.69	15.58	37920	308.2	4158	7.47	1752	439.3	4141	102.9	65.67	128800	1.73	65.67	80450	0.51	135.8	463900	1231000	7524000	22850000	702100	1040000	3832000	3832000	40380000	71640000	25710000	445700	622600	1636000	2964000	1799000	468000	159000	1850000	1847000
Y96	96	Baseline	Male	60	1	Herbs	NA	300.3	417.1	92660	2334	540.3	12.98	23.3	29720	300.4	3896	7.06	401.6	28.86	2939	118.2	77.42	125900	1.25	77.42	74540	0.71	77.39	303100	788700	2665000	9098000	182200	644400	954500	954500	12130000	28010000	20360000	253000	615200	756800	1824000	775000	432900	99740	793100	792700
Y97	97	Baseline	Male	72	4	Herbs	NA	295.4	445.7	86140	2118	534.9	21.52	26.01	23050	234.4	3248	4.54	1115	179.6	1748	92.18	66.17	96540	1.61	66.17	66140	0.95	169.7	388200	1092000	5537000	14560000	332500	753900	3591000	3591000	23220000	50480000	22120000	296100	420000	761500	1768000	1873000	706500	69780	1156000	1164000
Y98	98	Baseline	Female	65	2	Herbs	hepatocellular type	278.9	274.9	60000	1448	434.5	13.52	16.09	18870	180.9	2646	3.67	423.4	21.46	2406	104.3	59.44	74660	1.53	59.44	47360	0.43	56.19	429500	1049000	5611000	16960000	480300	994700	4746000	4746000	29520000	59220000	24730000	299200	379700	754800	2401000	1348000	391000	106600	1600000	1601000
Y100	100	Baseline	Male	61	2	Herbs	hepatocellular type	620.3	336.2	62330	2691	467.3	14.66	21.89	13580	209.4	1430	15.63	388.4	90.79	1659	52.56	40.67	89320	1.12	40.67	51560	0.83	94.35	644700	2025000	11290000	29120000	761300	1545000	14890000	14890000	68320000	94300000	31800000	1191000	756600	1858000	3919000	2474000	747500	344200	3792000	3787000
Y101	101	Baseline	Male	37	3	Herbs	hepatocellular type	647.2	570.6	87170	2341	526.5	20.64	36.66	34310	256.5	2361	10.16	1599	179.6	4136	166	75.1	103100	3.69	75.1	61260	5.96	148.1	364100	1826000	9611000	39310000	833400	1553000	7779000	7779000	74100000	117200000	40420000	841500	1389000	2694000	5789000	4802000	638000	249400	5168000	5172000
Y102	102	Baseline	Female	61	1	Herbs	hepatocellular type	363.9	1563	93750	1764	1605	59.86	51.59	33320	329.9	2479	4.99	782	180.6	4423	161.9	84.57	146100	2.99	84.57	71840	5.62	112.4	379900	1411000	6955000	17270000	467900	1027000	20460000	20460000	24370000	58750000	25920000	1744000	574500	1534000	2061000	1894000	449100	229300	3472000	3456000
Y103	103	Baseline	Female	26	2	antibiotics	hepatocellular type	291	950.1	81910	1729	1453	38.31	40.26	25120	383.7	28	8.19	672.5	180.6	2042	162.3	77.55	145400	0.98	77.55	79660	0.61	83.75	540200	1322000	8412000	21050000	460700	1190000	5541000	5541000	42790000	67700000	26860000	274900	279900	854100	2911000	1723000	563800	80520	875300	864900
Y105	105	Baseline	Female	61	1	Herbs	mixed type	463.4	509	77470	1804	901.2	18.87	34.9	26250	379.6	2133	6.55	281.3	171.9	1429	143.8	99.31	135400	1.44	99.31	71120	0.86	121.1	462500	1316000	4294000	14690000	429000	1145000	11330000	11330000	16280000	44950000	24700000	2910000	373900	1159000	2183000	1490000	577900	196100	2329000	2336000
Y106	106	Baseline	Female	52	4	NSAIDS	hepatocellular type	43.72	796.1	11140	3028	474.8	66.51	101.8	4032	96.92	2914	8.74	983	2122	1059	98.27	39.77	49890	0.46	39.77	40470	0.27	36.37	418700	506500	519000	4726000	20330	344100	53000	53000	571300	2468000	15440000	100100	221800	324400	331300	105200	328300	26620	123600	113000
Y107	107	Baseline	Female	53	1	Herbs	mixed type	364	1786	98870	1865	1617	86.47	77.11	37700	297.3	4032	5.64	500.4	180.6	4006	177.3	145.8	160300	0.93	145.8	78430	4.3	156.6	364600	1073000	4439000	20060000	353300	1322000	3275000	3275000	30270000	52310000	25530000	941000	1051000	1430000	2768000	1423000	617000	193900	2550000	2543000
Y108	108	Baseline	Male	73	1	others	cholestasis type	772.7	1075	103400	3355	847.1	51.52	26.23	50530	317.7	2341	11.51	1601	179.6	6344	241.6	75.33	169400	14.57	75.33	80460	4.84	103.6	403600	2191000	26010000	30620000	931300	1219000	4408000	4408000	40080000	90960000	27860000	563600	692700	1559000	3046000	2196000	508100	146300	2034000	2024000
Y109	109	Baseline	Female	39	1	antibiotics	NA	302.1	1664	92080	1962	1262	89.19	71.15	28990	268.7	1672	7.64	2002	691.4	5867	207.8	65.75	105000	2.94	65.75	59960	2.83	107.5	407500	1493000	17380000	34400000	979800	1817000	15560000	15560000	70020000	105200000	36320000	1544000	1424000	2345000	6083000	2808000	448100	230000	5664000	5654000
Y110	110	Baseline	Female	26	1	Herbs	mixed type	232.6	2079	99420	1569	1604	99.87	104.7	36220	290.7	3215	4.83	615.3	636.4	4282	922.6	87.14	121900	2.56	87.14	68940	2.33	157	738000	1995000	10510000	30470000	694200	2009000	8616000	8616000	55880000	92290000	38320000	1036000	1260000	1827000	5798000	2944000	774600	274900	4180000	4154000
Y111	111	Baseline	Male	59	2	Herbs	NA	262.3	719.6	106400	2187	693.3	22.88	21.61	44720	391.7	2750	10.95	984.2	146.2	7065	148.7	80.95	151300	4.77	80.95	75390	2.48	153	543100	2029000	12460000	30600000	661200	1327000	6283000	6283000	50040000	92130000	31610000	762200	719700	2128000	4411000	2921000	688400	224200	3551000	3550000
Y112	112	Baseline	Female	32	3	Herbs	hepatocellular type	465.9	2622	101700	965	3780	115	165.2	27490	651.3	2488	1.42	496.6	21.46	11810	339.9	167	255900	5.25	167	91100	2.66	125.1	509600	1992000	15510000	31190000	961200	1565000	5154000	5154000	32030000	91220000	33160000	769500	716300	1359000	3055000	2656000	820400	251300	1406000	1410000
Y114	114	Baseline	Male	39	4	Herbs	cholestasis type	580.4	1806	105700	4185	1066	25.8	15.25	34300	147.3	7201	11.95	1684	542.4	1395	476.4	57.15	68640	10.18	57.15	55280	2.88	75.57	481700	1971000	15190000	29000000	899400	1446000	14900000	14900000	56030000	101100000	27750000	797100	565000	1255000	4418000	4597000	635800	111800	3683000	3669000
Y115	115	Baseline	Female	53	3	Herbs	NA	312.5	444.2	94900	1923	1337	11.82	9.01	17620	413.5	3079	11.08	346.3	111.3	4718	102.2	62.9	151600	2.35	62.9	77350	0.94	114.9	426200	1552000	11540000	30360000	774800	1346000	8154000	8154000	46840000	102400000	32960000	251200	337400	1068000	3672000	4851000	690900	99420	1577000	1577000
Y118	118	Baseline	Male	42	2	Herbs	hepatocellular type	441.3	1455	91760	1051	1813	60.66	48.11	29960	582	2077	4.51	415.5	259.9	7846	354	108.3	200400	2.29	108.3	82530	2.12	112.9	441500	1530000	6746000	23940000	586400	1590000	4364000	4364000	34500000	65080000	35380000	1888000	685300	1669000	3509000	1766000	679800	230000	2713000	2717000
Y119	119	Baseline	Female	56	1	Herbs	hepatocellular type	324.5	739.3	68860	1206	1124	38.16	26.41	24790	278.1	2708	6.16	7.02	267.4	4591	119.4	78.03	120200	0.39	78.03	53240	8.1	125.8	404800	1835000	11400000	30480000	701500	1549000	4166000	4166000	39830000	87090000	37550000	761600	1195000	2073000	4204000	2257000	829100	386800	2762000	2744000
Y120	120	Baseline	Female	44	1	Herbs	hepatocellular type	326.5	1877	92350	1518	1851	102.7	61.88	26620	207	8878	6.47	441.1	593.4	5357	227.5	94.89	121800	2.71	94.89	66080	3.64	155.4	434400	1741000	11130000	42050000	899000	2495000	7496000	7496000	67760000	119400000	43930000	966000	1410000	1855000	7728000	3966000	782500	230100	3396000	3369000
Y121	121	Baseline	Female	29	1	others	cholestasis type	318.4	1085	96610	1579	913.7	48.2	49.89	39440	331.7	1997	7.44	554.1	1117	5537	171.1	39.29	144400	2.43	39.29	75200	1.62	165.6	490000	671500	1621000	10670000	88300	471200	2635000	2635000	16260000	25180000	20180000	367400	466700	961500	1261000	982000	540500	97340	588800	587500
Y123	123	Baseline	Male	59	1	Herbs	NA	279.9	457.8	62670	2267	386.4	19.42	18.54	32750	140.5	1899	7.12	396	2498	965.6	85.91	64.72	50110	1.25	64.72	42120	1.04	84.05	366100	1469000	9861000	30990000	636700	1654000	7703000	7703000	52110000	92930000	33850000	1743000	976300	1588000	2845000	2406000	608200	187500	3782000	3793000
Y124	124	Baseline	Female	45	1	Herbs	hepatocellular type	418.7	1205	101400	1182	1262	52.45	40.21	32500	564.8	22270	6.42	362.5	190.5	8554	215.6	84.41	202800	2.21	84.41	82300	2.85	126.7	381700	1536000	7440000	19490000	470400	955700	3525000	3525000	28480000	52600000	25650000	488200	677900	1634000	3057000	1240000	580800	159200	1274000	1257000
Y125	125	Baseline	Female	38	2	Herbs	mixed type	682.6	232.1	87090	3711	878.4	9.61	6.24	50750	318.4	2255	9.45	1095	180.6	12310	187.3	235.7	157600	2.83	235.7	75560	2.12	3.58	349800	864300	2337000	15160000	201100	667200	1117000	1117000	20480000	50030000	18480000	346900	404300	845700	2192000	1086000	216600	137900	1127000	1132000
Y126	126	Baseline	Female	53	3	NSAIDS	hepatocellular type	336	671.6	68820	1834	621.3	25.68	24.14	15110	210.9	2136	3.48	769.4	180.6	989.4	201.5	59.35	109600	1.27	59.35	71210	0.58	41.41	342100	733300	2301000	9885000	137700	558700	1088000	1088000	20540000	25310000	18160000	171200	443800	743100	1625000	986600	583900	82470	656400	651000
Y128	128	Baseline	Male	59	2	others	NA	1170	2242	111300	789.3	8271	110.1	69.31	14790	4601	3152	9.52	10410	1984	10980	282.4	252.7	547500	47.18	252.7	131100	1.06	7.06	321600	1257000	8539000	18020000	582100	758600	3114000	3114000	33450000	53600000	16230000	2055000	1509000	1829000	2913000	2223000	160700	260100	4299000	4289000
Y130	130	Baseline	Female	34	4	Herbs	mixed type	642	1135	110600	484.2	2441	56.66	86.96	31620	515.6	7686	7.97	336	273.8	15470	138.2	88.46	388800	6.47	88.46	119800	13.13	115.3	617000	2932000	39820000	50750000	1475000	1537000	18710000	18710000	96290000	132500000	25410000	1044000	1842000	1634000	5639000	4223000	206200	224100	3874000	3854000
Y131	131	Baseline	Female	51	2	NSAIDS	mixed type	228.8	260.3	59510	1174	354.5	11.81	5.62	33500	310.3	1178	5.66	901.8	587.1	3904	106.7	81.13	78420	1.87	81.13	50630	2.13	59.2	413500	2025000	17870000	25600000	790000	982500	4173000	4173000	39060000	84550000	17510000	379900	335200	916600	2163000	1903000	98840	131700	1933000	1923000
Y132	132	Baseline	Female	25	4	Herbs	hepatocellular type	191.4	360.1	63340	2349	919.7	21.56	15.1	45180	355.6	2855	7.75	953.4	179.6	6445	97.39	62.15	162000	1.97	62.15	76840	0.68	72.72	525400	2226000	18080000	29100000	662700	1149000	6666000	6666000	70270000	97520000	21580000	494000	1375000	2631000	6891000	3837000	168700	167900	3336000	3343000
Y133	133	Baseline	Female	42	1	others	hepatocellular type	331.1	590	78640	1272	593.8	38.54	61.08	23650	360.4	3048	2.64	322.8	676.1	4226	185.9	74.22	145400	0.79	74.22	71320	0.73	80.8	318400	625000	1503000	10730000	130400	587900	3277000	3277000	32660000	27040000	12470000	350000	419400	423600	984900	635200	278100	62340	1002000	1004000
Y134	134	Baseline	Male	39	3	Herbs	hepatocellular type	368	1432	94370	1503	1803	79.39	122.5	39090	356.6	3073	4.76	19.5	383.4	8687	310.3	61.41	216300	0.69	61.41	79360	12.91	188.6	324200	1724000	12320000	42220000	906000	1866000	8981000	8981000	70630000	112700000	28870000	725400	967200	1837000	5639000	2779000	278300	186300	3277000	3271000
Y135	135	Baseline	Male	66	2	Herbs	hepatocellular type	478.6	1136	90210	2420	1101	47.51	93.09	41230	260.8	3232	7.32	464.9	184.7	7824	146.4	72.5	191900	1.76	72.5	81930	8.35	122.8	287600	873500	2636000	17420000	105900	1024000	3171000	3171000	36880000	50030000	19610000	313200	593000	904200	2630000	1409000	664900	124700	1161000	1171000
Y136	136	Baseline	Female	62	4	Herbs	mixed type	552.1	2137	138800	3568	948.2	46.01	177.7	45990	393.3	8795	7.55	2887	636.7	9875	303.3	104.6	156900	13.7	104.6	86610	5.42	102.7	942200	4702000	40460000	35580000	1256000	1329000	12660000	12660000	54430000	114800000	29410000	1620000	1229000	3327000	9483000	6365000	452900	263200	7316000	7312000
Y137	137	Baseline	Female	53	2	Herbs	cholestasis type	479.7	1201	95150	1486	1080	59.25	55.82	29690	490.8	2963	5.33	1063	295.2	7117	214	83.53	192200	3.59	83.53	92080	1.58	159.5	396400	730300	978400	6457000	88730	391500	915600	915600	4839000	7857000	11820000	381400	319900	511400	861000	405900	226500	46590	867000	863500
Y138	138	Baseline	Female	65	4	Herbs	NA	132	519.1	49480	1233	585.3	19.13	36.71	15800	217.4	1495	3.88	241.3	21.46	1286	91.92	61.43	106100	1.32	61.43	56580	1.49	51.23	407800	1594000	8525000	24500000	719000	1417000	7082000	7082000	46270000	75940000	22260000	1760000	932700	1637000	3732000	2041000	236400	204900	3677000	3688000
Y139	139	Baseline	Male	63	3	others	NA	305	1277	106300	1756	1453	70.67	60.1	37510	406.3	3545	5.72	867.5	745.9	10020	190	79.44	189100	2.7	79.44	87690	5.34	122.5	519600	2899000	20820000	34520000	1213000	1960000	10610000	10610000	63670000	98140000	32990000	854800	1069000	2240000	5411000	2958000	438400	220900	3914000	3906000
Y140	140	Baseline	Female	55	2	Herbs	hepatocellular type	512	1050	102600	2145	1457	45	201.3	25900	519.8	3596	6.34	934.2	745.9	9450	236.2	83.64	180500	2.98	83.64	84880	4.74	151.6	362400	1045000	3901000	21660000	396500	1105000	3898000	3898000	56660000	65910000	27700000	291400	504400	1135000	2613000	2405000	755700	95280	1345000	1333000
Y141	141	Baseline	Female	52	3	others	hepatocellular type	268	3392	114400	2251	2396	166.6	215	37460	278	13640	6.54	558.1	676.1	7586	415.6	115.2	144000	3.68	115.2	80320	12.33	197.4	413300	2557000	23100000	42800000	1178000	1600000	8058000	8058000	80600000	123200000	39970000	994000	1504000	2248000	5756000	4129000	717400	193800	2903000	2891000
Y142	142	Baseline	Male	34	2	others	mixed type	330.1	1719	95990	1616	1160	144.7	231.9	56900	244.4	1724	10.14	1121	273.8	4572	477.1	105.4	121500	5.98	105.4	65870	6.61	163.8	448300	1989000	17890000	32810000	929000	1733000	12100000	12100000	51630000	109300000	33690000	933300	1134000	1642000	3490000	4584000	702400	157400	3054000	3005000
Y143	143	Baseline	Female	28	1	others	hepatocellular type	288.6	1008	84150	2082	1178	52.01	131.7	32690	79.61	1490	6.32	3455	28.86	3949	205.9	92.12	158100	3.82	92.12	70880	1.6	113.6	364200	2072000	14570000	37350000	984700	2164000	4997000	4997000	40560000	99260000	39220000	1440000	1193000	2294000	4821000	3870000	561000	245200	3037000	3024000
Y144	144	Baseline	Male	51	4	Herbs	hepatocellular type	513.6	1591	82840	1415	2232	61.77	138.9	14580	831.8	772.5	7.49	593.8	293.7	7370	289.3	100.9	321300	1.31	100.9	103600	1.31	79	675600	2200000	8883000	29280000	855000	2078000	6792000	6792000	53400000	89180000	36780000	595000	643800	1099000	3926000	3172000	526600	162300	2231000	2232000
Y145	145	Baseline	Female	62	2	Statins	hepatocellular type	269.8	627.5	45640	1947	511.9	25.32	56.23	10860	163.8	941.1	4.98	187.5	273.8	785.2	88.14	37.94	102700	0.27	37.94	57870	1.77	86.58	347200	1669000	5548000	20830000	846000	2459000	3630000	3630000	23730000	64270000	34000000	771900	587400	1066000	1756000	1795000	405200	117400	2345000	2336000
Y146	146	Baseline	Female	43	1	Herbs	hepatocellular type	254.3	695.6	94320	1426	567.1	16.38	34.53	26090	379.1	4412	4.77	289.7	273.8	3481	102.4	229.1	117300	1.38	229.1	70640	0.88	118.5	317600	1518000	12690000	31940000	984100	2367000	8891000	8891000	65710000	107100000	38020000	816900	762000	1698000	4829000	3140000	583400	197000	2605000	2598000
Y147	147	Baseline	Female	54	4	Herbs	hepatocellular type	255.9	434.5	109900	2575	873.6	13.28	12.28	28920	458	4308	6.96	1775	439.3	6788	118.4	86.15	174800	6.33	86.15	98590	1.55	83.11	422100	1833000	15410000	43420000	1153000	2775000	8031000	8031000	76790000	122500000	45750000	1454000	1215000	918300	5931000	5605000	655100	217800	3886000	3869000
Y148	148	Baseline	Female	57	2	Herbs	hepatocellular type	827.3	892.9	94840	1175	956.6	32.1	88.33	48880	303.5	2114	6.13	429.8	745.9	6305	243	65.96	215700	2.02	65.96	84600	2.02	115.7	432800	2162000	14380000	39690000	790400	1971000	6121000	6121000	62530000	107900000	37810000	1379000	1245000	2664000	4406000	2974000	880800	167600	4563000	4568000
Y149	149	Baseline	Male	43	2	Herbs	hepatocellular type	225.8	683.9	91880	1620	609	19.85	62.14	38600	317.8	2421	4.93	1377	183	2068	149.8	79.84	134700	2.61	79.84	75830	0.9	101.7	479000	2188000	16150000	32880000	1035000	2399000	6700000	6700000	55200000	105600000	39620000	571600	699600	1382000	4740000	4157000	776000	229600	2893000	2869000
Y150	150	Baseline	Female	56	1	others	hepatocellular type	498.6	426.4	84400	1803	550.2	12.29	35.57	30180	336.6	2858	8.12	10.52	90.79	3796	100.1	87.04	166200	0.63	87.04	79200	1.98	85.34	378800	1045000	3852000	18500000	383700	1625000	3426000	3426000	27310000	57860000	28610000	1289000	976100	1382000	2283000	1996000	252500	167800	2218000	2228000
Y152	152	Baseline	Female	52	3	Herbs	NA	248.7	430.7	81600	1432	654.2	13.75	29.44	31330	396.2	2247	6.17	568.6	180.6	4459	108	55.4	109100	0.17	55.4	64390	1.16	143.5	401300	1158000	3611000	12870000	238200	841600	1792000	1792000	14650000	25910000	24910000	577000	589600	1181000	1327000	725700	401800	130800	986100	974400
Y153	153	Baseline	Female	38	3	Herbs	NA	734.1	1231	103400	244.2	1955	41.58	116.7	26800	1230	7651	4.86	191.2	90.79	9666	108.3	135	422200	1.47	135	113200	1.38	147.3	398400	2194000	13670000	37510000	931200	2563000	6110000	6110000	60870000	103800000	45730000	1036000	1092000	1965000	6089000	3317000	864900	200100	2657000	2639000
Y154	154	Baseline	Female	52	1	Herbs	NA	236.3	1052	69780	1956	947.1	47.51	112.8	15930	298.7	1966	3.92	279.4	364.4	1599	241.2	79.03	124400	2.07	79.03	76630	1.57	68.11	352700	1061000	6074000	20120000	474900	1446000	4032000	4032000	29270000	60860000	30770000	356100	566200	1036000	3150000	1879000	544600	103100	1112000	1098000
Y155	155	Baseline	Male	23	4	Herbs	NA	300.5	1348	115200	1587	1362	47.66	141.5	22860	389.6	3284	4.14	2503	111.3	10520	138	92.18	214300	4.75	92.18	101700	0.95	80.5	470600	1808000	13860000	27760000	734200	1535000	5456000	5456000	45970000	84180000	36640000	584400	1211000	1578000	4831000	2577000	662900	196900	3007000	2967000
Y156	156	Baseline	Female	85	4	Herbs	cholestasis type	391.8	459.7	79840	1575	563.7	12.45	28.25	20010	236.9	3780	23510	649.7	44.75	2277	206	68.49	92050	1.75	68.49	61330	2.78	99.84	466000	2166000	16500000	39820000	1278000	2767000	6927000	6927000	61050000	117900000	43820000	1233000	1065000	2092000	6790000	6212000	874700	221400	4490000	4485000
Y157	157	Baseline	Female	67	4	others	mixed type	321.2	1158	78120	1160	1225	52.16	195.9	19580	109.6	2560	3.74	2399	90.79	3804	214	82.36	193900	4.44	82.36	89890	1.37	72.97	340300	1481000	13340000	27780000	694600	1429000	5037000	5037000	48040000	78840000	23330000	677000	1004000	2449000	3834000	1963000	271500	147000	1939000	1937000
Y158	158	Baseline	Male	65	4	Herbs	cholestasis type	761.7	712.1	91910	3067	1454	34.69	121.5	23450	302.5	1281	8.6	3492	90.79	4598	283	70.72	186000	5.69	70.72	92350	2.24	167.7	460700	1627000	10320000	35640000	1132000	2545000	3405000	3405000	39820000	99600000	41470000	1455000	1209000	2101000	4226000	3564000	719900	130300	1854000	1845000
Y159	159	Baseline	Male	39	3	Herbs	hepatocellular type	213.4	595	75590	1295	643.8	19.6	49.85	35190	347.2	2738	5.19	690.4	518.5	2652	64.11	49.61	114000	1.56	49.61	67110	3.67	93.21	373000	1046000	4150000	16910000	327900	858000	1268000	1268000	16360000	40350000	22210000	284200	598500	1199000	2234000	691100	461800	109900	913300	905100
Y161	161	Baseline	Male	70	4	Herbs	hepatocellular type	203.3	603.5	56010	2881	725.3	32.22	44.15	21090	277	1367	6.32	477.8	267.4	3374	123.5	83.8	114800	1.5	83.8	68010	0.59	91.63	349900	1522000	12120000	39560000	1058000	2093000	8399000	8399000	68420000	112200000	44650000	949100	1296000	2038000	6120000	4684000	767100	193000	2875000	2852000
Y162	162	Baseline	Female	65	3	Herbs	hepatocellular type	556	1380	90270	321.2	2130	60.52	181.4	28610	1185	2325	3.24	382.8	111.3	10630	296.3	172.9	309700	2.06	172.9	87140	3.28	134.6	462000	2953000	18110000	37350000	1103000	1611000	7535000	7535000	63130000	96160000	27060000	1566000	1172000	2017000	2654000	1904000	283100	217300	2716000	2714000
Y163	163	Baseline	Male	49	1	Statins	hepatocellular type	356.9	2315	86800	1689	3415	223.4	203.6	48330	419.7	2120	5.19	272.7	3596	12540	340.9	102	192900	1.05	102	79570	8.75	162.3	424100	2160000	10670000	40780000	1249000	3525000	5794000	5794000	50200000	104600000	51100000	1095000	1714000	2435000	5539000	3736000	904700	241000	3806000	3808000
Y164	164	Baseline	Male	40	2	Herbs	hepatocellular type	261.3	1608	91220	1444	1407	91.1	76.72	23910	444.1	3182	7.9	668.9	1605	6028	201.5	108.6	149700	2.85	108.6	70580	1.58	152.1	338600	1097000	2708000	13130000	210000	839300	1681000	1681000	9723000	18270000	24420000	307700	579900	900000	1561000	714100	649500	70920	548600	546800
Y165	165	Baseline	Male	63	3	Herbs	hepatocellular type	231.3	368.7	69510	1114	595.3	13.24	23.66	28550	344.9	2303	3.22	390.4	183	3821	77.28	62.67	145700	1.43	62.67	68100	0.59	122.4	347900	1257000	6883000	18900000	371500	1147000	2747000	2747000	30870000	52300000	29190000	387600	606300	1389000	2681000	1616000	529800	100700	1227000	1228000
Y168	168	Baseline	Female	57	2	Statins	mixed type	356.3	660.1	104400	1983	914.2	32.91	26.03	32970	502.9	5635	6.77	870.3	754.4	4622	148	71.62	172100	5.26	71.62	106300	2.88	90.32	464500	2521000	28660000	40430000	1545000	1699000	28040000	28040000	55550000	122500000	34030000	3192000	1211000	2090000	4171000	8257000	523900	175300	6656000	6679000
Y169	169	Baseline	Female	56	4	Herbs	hepatocellular type	416	1276	109700	2308	1684	48.2	38.09	41430	287.7	4495	8.81	130.4	985.3	6082	278	85.42	192700	3.49	85.42	99470	3.05	106.8	599200	3328000	21570000	46290000	1238000	2522000	12540000	12540000	78100000	122500000	45300000	574800	726300	2289000	6476000	4321000	484100	271000	3576000	3575000
Y171	171	Baseline	Female	28	1	Herbs	hepatocellular type	461.8	905.7	106200	2389	790	39.02	31.74	35460	338.8	1971	5.82	499.8	147.3	3787	150.6	132.6	134200	1.11	132.6	85360	0.71	214.1	552600	2151000	13900000	32690000	1050000	2795000	5504000	5504000	45300000	101300000	42740000	1010000	787400	1081000	3935000	3603000	689800	229900	3251000	3249000
Y172	172	Baseline	Female	43	2	Herbs	hepatocellular type	347.7	2606	120200	2309	3102	116.2	156.3	38360	502.4	4809	4.55	279.2	293.7	9631	303	136.9	191900	1.78	136.9	99120	4.34	178.1	364900	2301000	10630000	35410000	982000	2442000	10170000	10170000	55900000	98920000	40760000	993600	1213000	2060000	4545000	2473000	550500	278100	2919000	2917000
Y174	174	Baseline	Female	35	1	Herbs	hepatocellular type	400	1267	90890	1261	999.9	46.29	60.55	34780	354.4	1973	6.75	1322	1190	3646	181.1	119.8	220900	1.63	119.8	101000	1.06	166.5	1382000	2236000	12380000	44590000	759500	2187000	6614000	6614000	56170000	102200000	49390000	679900	1011000	1717000	4105000	3290000	915200	268300	2912000	2906000
Y175	175	Baseline	Female	39	3	Herbs	mixed type	469.9	1007	177800	2640	865.3	33.2	15.41	53270	415	7241	9.37	2636	1446	7417	239.7	121.8	206900	6.53	121.8	126300	1.59	120.1	1042000	5187000	57740000	76700000	2544000	3868000	27980000	27980000	108200000	153400000	64020000	2452000	2645000	6667000	14310000	7990000	757400	556500	11990000	11970000
Y176	176	Baseline	Male	22	4	Herbs	hepatocellular type	531.6	1340	98200	1438	1224	65.98	57.69	42110	553.9	3667	5.52	1356	510.6	2997	190.4	93.12	251800	8.94	93.12	116700	1.09	130.3	376900	882700	3763000	10800000	183600	557500	1615000	1615000	16410000	26080000	12910000	432100	684700	1066000	1179000	568900	184100	85450	971700	973500
Y178	178	Baseline	Male	56	4	Herbs	hepatocellular type	235.9	992.5	140100	4026	1255	28.07	39.23	31590	598.9	7184	9.94	3515	1023	7570	148.9	72.9	217900	11.55	72.9	123600	0.95	81.02	699400	1896000	17040000	25560000	871300	1530000	9842000	9842000	56730000	99250000	33700000	2148000	1451000	3489000	10440000	7833000	839900	321900	7337000	7331000
Y179	179	Baseline	Female	36	4	Herbs	hepatocellular type	255.2	834.7	122600	5338	1329	33.78	33.89	25060	694.3	6970	12.06	3664	766	9900	181.6	84.35	239300	7.38	84.35	130000	1.2	61.64	648000	1261000	6016000	15540000	325700	897200	1728000	1728000	19390000	52790000	23650000	448200	594600	1246000	3922000	3305000	540500	108000	1903000	1897000
Y181	181	Baseline	Female	58	3	Herbs	hepatocellular type	920	958.2	120100	1607	2354	55.35	61.35	30170	1261	1975	22580	357.7	1065	19640	239.2	149.6	571200	2.09	149.6	139500	3.45	149.4	703400	2178000	13810000	30020000	711700	1388000	4548000	4548000	47440000	82620000	30610000	899900	779600	1348000	2397000	3005000	823800	122200	1511000	1505000
Y184	184	Baseline	Male	67	3	antibiotics	hepatocellular type	597.6	1382	121300	1600	1875	58.78	29.3	33040	388.5	3779	8.5	1151	279.4	11360	281.1	104.5	191100	4.93	104.5	99320	4.67	262.9	606000	1478000	7724000	20660000	481400	1238000	2779000	2779000	38480000	69810000	26090000	517300	998800	1746000	3552000	2441000	596300	148100	1350000	1340000
Y185	185	Baseline	Female	50	1	others	hepatocellular type	459.8	1749	113600	2744	1594	77.41	62.9	37000	134.1	2584	8.02	1351	234.3	4865	336.1	71.44	126000	3.65	71.44	77730	5.33	56.16	544400	875500	1406000	10380000	136400	930000	2009000	2009000	12110000	19260000	19400000	1016000	764900	1189000	1533000	717300	554800	149500	1027000	1021000
Y186	186	Baseline	Male	25	3	Herbs	hepatocellular type	331.4	1370	109000	1846	1963	69.93	30.65	39740	362	3331	9.17	35.94	259.9	7775	202.6	76.46	144200	2.23	76.46	77950	8.4	135.5	971000	2067000	11300000	29890000	777900	1613000	7459000	7459000	49950000	89410000	30650000	615000	784000	1517000	2881000	2969000	816500	137400	1787000	1798000
Y187	187	Baseline	Female	66	2	Herbs	hepatocellular type	527.8	2745	126700	2293	3266	106.7	50.23	56070	404.9	34710	4.98	69.41	290.9	9556	530.1	103.4	174200	1.79	103.4	94210	10.74	326.3	689000	2369000	19260000	46110000	1074000	2229000	11510000	11510000	81780000	124800000	36890000	989700	1372000	2589000	5129000	3729000	630500	207100	4160000	4160000
HC1	1J	HC	Male	26	HC	HC	HC	575.3	2911	2705	3916	697	1.98	74.23	82930	100.9	4950	6.69	3265	3592	680.1	258.9	117.6	142800	13.74	117.6	90000	26.37	186.5	3817000	6801000	6916000	42850000	983800	2615000	7993000	7993000	41720000	65140000	49430000	3167000	3628000	4736000	3554000	2113000	1014000	404500	4004000	4006000
HC2	2J	HC	Male	25	HC	HC	HC	448.7	2612	1397	3672	900.4	2.43	60.65	67350	122.5	7286	12.82	3571	2933	852	284.8	74.45	145400	10.79	74.45	87340	40.65	190.9	3743000	7395000	29990000	52320000	1976000	2938000	19510000	19510000	78360000	99930000	60350000	1424000	3897000	4324000	5148000	5330000	1822000	190000	3465000	3446000
HC3	3J	HC	Female	39	HC	HC	HC	284.2	2224	1477	3056	784.4	1.44	42.93	38940	129.2	4341	14.05	3116	1678	669.5	238.8	166.7	125400	14.24	166.7	72750	57.25	136.2	3884000	6580000	18680000	46460000	1488000	2891000	12640000	12640000	61730000	97190000	56690000	4031000	3477000	4262000	4089000	3742000	1435000	300600	3433000	3407000
HC4	4J	HC	Male	44	HC	HC	HC	459.6	1799	2202	4058	1060	1.86	63.57	69680	184	5546	9.61	3652	1844	797.1	148.8	116.7	116100	10.96	116.7	81430	6.29	122.6	5728000	11540000	29410000	66920000	2635000	4306000	26440000	26440000	89740000	119500000	69650000	3452000	2909000	6518000	7129000	6344000	1824000	464200	5995000	5961000
HC5	5J	HC	Male	36	HC	HC	HC	473.7	4426	1467	3254	1207	2.51	39.93	60410	110	5125	4.01	6237	2794	1143	400.9	79.42	242000	23.02	79.42	108600	2.59	299.7	3829000	8397000	34740000	65890000	2663000	4701000	30310000	30310000	90890000	115300000	74600000	2332000	6230000	8635000	8949000	7001000	2108000	409500	6533000	6485000
HC6	6J	HC	Male	29	HC	HC	HC	365.5	3074	2174	3632	777.6	1.55	33.1	72600	136	4400	16.42	3308	2029	960.5	262.7	65.51	191200	16.07	65.51	93090	2.2	270.8	4122000	10110000	56830000	73190000	3354000	4195000	28630000	28630000	95420000	127200000	81390000	1885000	5158000	6846000	13680000	11280000	2765000	333400	6875000	6860000
HC7	7J	HC	Female	20	HC	HC	HC	672.2	3932	2047	3715	1124	1.49	34.4	64800	108.1	4113	11.18	4831	2704	805.6	280.3	73.41	176500	23.53	73.41	96120	5.14	153.2	6049000	7811000	33390000	64730000	2282000	4122000	31570000	31570000	89360000	110500000	73710000	2468000	4967000	7673000	9568000	5790000	2116000	400200	6082000	6096000
HC8	8J	HC	Male	33	HC	HC	HC	494.6	4467	2833	4034	842.1	2.38	26.66	52850	70.63	5941	5.88	4724	4618	866.4	344.6	76.38	232200	15.88	76.38	112800	2.92	230.4	4172000	5254000	15180000	40970000	1373000	2649000	15520000	15520000	60400000	85860000	54670000	1526000	5228000	5623000	5969000	3931000	1237000	204000	3681000	3624000
HC9	9J	HC	Male	32	HC	HC	HC	509.1	4016	2116	3398	1164	2.86	50.57	54550	84.94	5547	5.09	4154	2125	997.6	380.9	93.27	221600	14.37	93.27	109200	2.62	155.8	9281000	6848000	19370000	56000000	1571000	3424000	17820000	17820000	80390000	107900000	68780000	1269000	4262000	8502000	7156000	5364000	2099000	204000	4909000	4876000
HC10	10J	HC	Female	25	HC	HC	HC	518.7	3792	1621	3921	876.3	3.21	30.28	64200	126.6	5763	9.52	4649	3360	924.5	391.2	70.79	143000	18.53	70.79	90590	6.75	98.89	3800000	6382000	32980000	44400000	1519000	2136000	11520000	11520000	55830000	95260000	54450000	1043000	4299000	4248000	4890000	5214000	1596000	233600	2983000	2973000
HC11	11J	HC	Male	26	HC	HC	HC	390.9	2622	1703	2662	893.3	2.94	35.81	62400	43.95	4630	11.6	3077	1842	1014	264.1	65.77	153300	12.66	65.77	79860	23.08	101	4618000	6956000	31160000	69520000	2367000	4291000	21980000	21980000	88420000	115800000	67890000	966400	3738000	5622000	8317000	7066000	2371000	261200	3620000	3619000
HC12	12J	HC	Female	19	HC	HC	HC	335.4	3237	1704	3853	707.5	2.02	55.63	55360	72.45	4108	9.95	4101	1168	758.6	236.7	100	141500	9.86	100	78760	16.6	119.3	5102000	10040000	34770000	63600000	2710000	4073000	34690000	34690000	87500000	109100000	64240000	2612000	4608000	6100000	8484000	4808000	1361000	478200	5356000	5267000
HC13	13J	HC	Male	30	HC	HC	HC	564.3	3000	2636	3664	880.7	0.61	136.4	50970	33.23	5188	15.34	3352	1875	1169	312.5	110.6	194600	31.04	110.6	94880	4.72	147.1	5960000	7124000	17660000	62740000	1855000	4120000	15130000	15130000	67670000	104200000	69000000	1826000	4385000	5199000	6274000	5500000	1441000	324100	5601000	5554000
HC14	14J	HC	Male	30	HC	HC	HC	403.3	3675	2258	3698	1114	5.43	50.4	65350	72.18	5156	9.11	2852	1849	1135	473.6	115.4	213400	17.37	115.4	101100	19.21	163	4748000	7961000	27330000	67190000	2411000	4480000	24590000	24590000	92910000	120900000	71450000	1938000	5354000	6072000	9137000	6048000	1460000	272100	5932000	5930000
HC15	15J	HC	Male	26	HC	HC	HC	418.3	2765	1662	3454	961.6	1.54	71.51	41850	62.38	5098	7.62	3765	1827	1189	290.5	78.99	186100	18.48	78.99	98360	4.13	202	6078000	9500000	41250000	67900000	3437000	4628000	18950000	18950000	87940000	118900000	64820000	3421000	5238000	6341000	9267000	7573000	2076000	563300	7787000	7764000
HC16	16J	HC	Male	31	HC	HC	HC	502.5	3218	1203	3317	892.9	2.08	69.3	56040	48.64	5039	7.33	3395	2010	666.9	230.7	68.91	146600	12.76	68.91	80910	3.52	169.6	4212000	6625000	26420000	55160000	2242000	3605000	24400000	24400000	82020000	108900000	61910000	3111000	5268000	7765000	6798000	4452000	1463000	392900	5317000	5283000
HC18	18J	HC	Male	30	HC	HC	HC	471.1	3633	1807	3348	1081	2.69	103.9	61080	98.71	5182	15.51	4569	1916	1090	369.6	57.26	204700	18.2	57.26	88930	3.35	238.9	5588000	6253000	27730000	57590000	2165000	3240000	20740000	20740000	81110000	106600000	60700000	1055000	4432000	4960000	6514000	4830000	1722000	185100	3070000	3029000
HC19	19J	HC	Male	23	HC	HC	HC	572.3	3024	1814	2797	1009	1.95	51.47	61510	38.19	4911	10.56	3041	2518	1199	312.1	73.94	219700	21.45	73.94	92800	8.03	193.6	4542000	9243000	25030000	66130000	3043000	5373000	25710000	25710000	86680000	112400000	71180000	1393000	4359000	7621000	7651000	6125000	1165000	332600	4994000	4972000
HC20	20J	HC	Male	36	HC	HC	HC	332.3	3149	1685	3079	975.1	1.84	60.84	64620	80.43	5339	11.72	4939	2445	878.8	289.6	54.78	144200	14.78	54.78	74170	8.49	160.6	3234000	4816000	14030000	45950000	1184000	2654000	15750000	15750000	73200000	98030000	57070000	1292000	4383000	5839000	6386000	3625000	1247000	250500	3680000	3658000
HC21	21J	HC	Male	27	HC	HC	HC	399.8	1814	2277	3212	641.7	4.49	32.01	58480	93.26	4013	12.07	2113	1107	620.7	161.9	112.7	139500	9.01	112.7	75920	3.71	99.67	3480000	7026000	17130000	51330000	1649000	3071000	30950000	30950000	82060000	100200000	50670000	1943000	3245000	7989000	8186000	3477000	883500	400100	5799000	5770000
HC22	22J	HC	Male	42	HC	HC	HC	250.9	3135	1189	3637	720.9	2.06	65.11	59730	101.2	3333	11.06	3815	1117	647.1	243.6	82.85	130900	14.39	82.85	72920	3.7	172.3	3207000	5831000	17300000	51150000	1844000	4328000	17160000	17160000	66880000	99420000	64270000	1770000	6606000	6576000	5186000	3502000	1271000	274900	3952000	3932000
HC23	23J	HC	Male	34	HC	HC	HC	404.9	2184	1312	3288	927.8	1.35	67.89	58920	75.53	4518	16.01	2830	1661	661.5	206.8	79.15	139700	14.26	79.15	76710	3.46	166.2	3245000	7351000	23340000	55260000	1591000	2888000	21990000	21990000	81660000	109800000	59240000	2176000	5556000	4780000	6388000	5423000	1351000	256000	4324000	4291000
HC24	24J	HC	Male	25	HC	HC	HC	431.6	3106	1686	3356	867	1.46	65.85	55190	109.4	4308	12.75	3537	744.3	727.3	269.1	86.62	160900	17.96	86.62	80860	3.81	215.2	3400000	4644000	10640000	40410000	1405000	3583000	13210000	13210000	53760000	70670000	56880000	3552000	5167000	5335000	3904000	2515000	1191000	373100	4826000	4829000
HC25	25J	HC	Female	24	HC	HC	HC	374.7	2501	1429	3080	741.3	3.31	36.16	67600	84.5	3772	15.43	3113	1398	790.1	259.8	66.34	150700	11.32	66.34	86810	3.76	187.1	3981000	7316000	43750000	69240000	2940000	4371000	29340000	29340000	98820000	125100000	67900000	1849000	4484000	9083000	11190000	5933000	1096000	419100	6040000	5946000
HC26	26J	HC	Male	23	HC	HC	HC	426.7	3133	1415	3424	728.9	5.14	55.1	72830	39.14	4945	8.54	4185	2078	803.9	251.2	67.79	141700	11.87	67.79	77040	11.71	136.2	4130000	8362000	42070000	77870000	2128000	3059000	20170000	20170000	87570000	120900000	63470000	1251000	6483000	6902000	6723000	5806000	1669000	310800	3756000	3754000
HC27	27J	HC	Male	22	HC	HC	HC	371.6	3280	1646	3735	856.5	3.15	21.77	61260	120.5	4402	15.19	3190	2934	845.5	350.3	106.8	173900	14.48	106.8	83280	5.63	122.8	3518000	5153000	14230000	50610000	1377000	2981000	21090000	21090000	72760000	86750000	60760000	4051000	6115000	5494000	4482000	3019000	1291000	578100	5054000	4985000
HC28	28J	HC	Male	44	HC	HC	HC	415.6	2046	931.4	3320	861.7	5.61	33.9	42360	89.29	4093	8.64	2458	215.5	528.8	265.8	55.64	118900	9.7	55.64	69220	2.45	106.1	3368000	6370000	30560000	70070000	2388000	4154000	12190000	12190000	90930000	122100000	70310000	1163000	5809000	6496000	9155000	7100000	1347000	378100	3939000	3919000
HC29	29J	HC	Male	29	HC	HC	HC	801	3172	1857	3435	1118	1.62	62.53	51930	204.5	4864	13.88	4432	950.9	863.7	363.9	63.54	260800	10.37	63.54	90590	5.71	219.3	3528000	7599000	24170000	72190000	2019000	4480000	25080000	25080000	94980000	114600000	70770000	3465000	6671000	9183000	7999000	3631000	1249000	489200	9522000	9488000
HC30	30J	HC	Male	38	HC	HC	HC	405.9	4311	2013	4877	907.4	1.99	73.83	102700	100.4	6936	15.28	4355	2602	1047	375.7	126	189000	18.24	126	102100	6.93	179.1	3652000	7301000	18260000	53890000	1288000	3099000	16620000	16620000	81850000	103300000	57660000	2919000	4944000	9304000	6979000	3025000	1139000	370200	7488000	7461000
HC31	31J	HC	Male	41	HC	HC	HC	445.9	3154	2422	3502	839	1.53	43.06	58340	129.4	6042	4.45	4409	2498	797.6	207.6	93.03	133900	11.34	93.03	79860	12.17	138.9	3101000	4573000	8261000	40230000	796600	2364000	18670000	18670000	72610000	82780000	46560000	3043000	3912000	6747000	6160000	2287000	1896000	190000	4807000	4792000
HC32	32J	HC	Female	26	HC	HC	HC	583.9	3121	1132	3101	537.6	0.96	35.24	32140	74.09	4348	6.46	3572	2030	743.2	231.6	69.09	157900	13.02	69.09	81580	6.62	105	3650000	5644000	13120000	54440000	1400000	3384000	18080000	18080000	79460000	98550000	63280000	2971000	4008000	4742000	7320000	3522000	1314000	386400	4327000	4325000
HC33	33J	HC	Female	22	HC	HC	HC	789.5	5459	2560	4912	1034	0.79	89.89	41530	80.18	6871	23.69	5005	3615	1249	258.9	114	216300	22.81	114	118100	6.07	143	4489000	11720000	35220000	82040000	2357000	4796000	41740000	41740000	106100000	121200000	73100000	2024000	3552000	6133000	8715000	6485000	1765000	284600	6544000	6553000
HC34	34J	HC	Female	35	HC	HC	HC	580.4	3500	2419	4509	895.1	1.55	72.45	61460	213.9	3083	15.87	3806	3160	1033	248.4	88.79	223100	16.01	88.79	116100	4.93	193.4	3918000	7120000	23950000	59280000	3642000	5780000	23880000	23880000	89340000	112600000	65170000	1863000	4356000	6810000	8048000	5888000	2193000	463700	5240000	5240000
HC35	35J	HC	Female	25	HC	HC	HC	535.7	2415	1652	3650	605.8	2.25	57.24	36400	132.5	6005	13.07	3134	3309	779.8	174	94.88	136000	13.26	94.88	83130	3.45	107.8	4280000	13240000	52300000	88040000	3868000	5835000	32320000	32320000	104600000	132800000	75550000	1402000	3580000	6684000	11050000	8511000	1738000	280700	5981000	5945000
HC36	36J	HC	Female	33	HC	HC	HC	498.7	3036	1204	4328	783	0.97	56.61	38720	132.7	4720	12.72	3730	2191	949.1	321.4	77.6	151100	12.9	77.6	84520	4.93	229.7	3797000	7285000	25180000	64640000	2066000	3765000	22360000	22360000	91590000	115800000	63220000	1307000	3782000	5795000	7764000	5937000	1416000	328400	4681000	4684000
HC37	37J	HC	Female	35	HC	HC	HC	967.6	3055	2131	4486	743.6	2.18	32.31	33920	96.63	5241	13.94	3045	3479	1016	284.4	56.68	151700	16.47	56.68	92580	4.42	91.7	3806000	9493000	30000000	61520000	2154000	3569000	19810000	19810000	87200000	108000000	59010000	2180000	4555000	8254000	7998000	4234000	1008000	469900	4490000	4492000
HC38	38J	HC	Female	50	HC	HC	HC	532.7	4151	2063	5541	881.1	1.43	345.6	60910	144.8	6265	17.77	6159	3055	975.8	489.6	166.4	198100	23.56	166.4	108600	16.6	141.5	3607000	8246000	37100000	60050000	3017000	4313000	21380000	21380000	91690000	115500000	62000000	3506000	5240000	8638000	8679000	5021000	1690000	323700	7278000	7269000
HC39	39J	HC	Female	33	HC	HC	HC	772.1	2905	1400	4955	797.9	2.5	48.27	44320	120.7	5832	24.39	4558	3676	1004	253.3	64.67	183600	20.2	64.67	107100	5.17	213.2	4233000	9826000	33920000	70370000	2392000	4359000	27480000	27480000	98040000	125600000	70030000	1414000	4346000	7212000	10910000	5805000	1122000	269900	5076000	5013000
HC40	40J	HC	Female	20	HC	HC	HC	2014	4800	2970	6355	845.3	4.56	54.15	73340	286.4	5886	28.07	5857	4937	1272	357.8	144.3	258500	12.46	144.3	129600	12.58	239.1	3862000	4646000	5279000	38880000	496400	1374000	3655000	3655000	25610000	54830000	38900000	1099000	3383000	2158000	2263000	1549000	1027000	133900	1494000	1471000
HC41	41J	HC	Female	37	HC	HC	HC	458.1	2736	2208	3672	738.2	2.22	29.48	37220	67.17	4699	20.25	3566	2611	856.6	253.3	93.66	169500	14.67	93.66	90390	7.51	59.92	3654000	9286000	37540000	66760000	2826000	4331000	24620000	24620000	88690000	120600000	61240000	3015000	4204000	8871000	10660000	5452000	1363000	369300	6251000	6223000
HC42	42J	HC	Female	33	HC	HC	HC	665.8	2364	5061	4303	575.9	0.79	40.84	39830	116.3	4098	14.43	1875	2152	797.2	228.2	76.03	151700	10	76.03	90970	7.84	138.1	4237000	4354000	5871000	36380000	718700	1819000	20360000	20360000	48000000	87840000	45700000	1410000	3240000	3169000	3329000	5961000	1813000	163500	2171000	2152000
HC43	43J	HC	Female	34	HC	HC	HC	453.5	2630	1823	3299	625.4	1.45	62.14	36530	66.9	4516	12.68	3076	2437	697.2	260	115.9	148800	10.8	115.9	85150	4.62	88.75	3443000	5994000	22150000	45950000	1424000	3040000	23860000	23860000	76890000	91650000	59950000	2126000	4496000	6440000	7381000	3085000	1070000	291400	4843000	4828000
HC44	44J	HC	Female	50	HC	HC	HC	486.1	2407	1501	3599	683.1	1.9	37.63	31810	103.2	4587	17.82	3030	1365	677.8	217.8	77.37	130900	12.39	77.37	76430	4.24	118.5	3879000	9826000	46420000	70470000	3580000	4716000	35200000	35200000	102600000	131200000	68350000	5128000	6132000	13060000	13500000	5641000	1079000	619300	13330000	13320000
HC45	45J	HC	Female	40	HC	HC	HC	488.4	3568	2290	4284	575.6	1.32	31.67	40670	83.26	5604	16.74	3777	2971	753.4	205.9	84.13	165400	12.25	84.13	95010	3.13	82.58	3532000	6960000	24010000	51130000	1773000	2752000	19440000	19440000	81670000	114100000	57120000	594100	2936000	5196000	8722000	4751000	1010000	250300	2404000	2397000
HC46	46J	HC	Male	40	HC	HC	HC	464.4	3400	2572	3817	633.1	1.45	99.8	60110	67.2	4502	7.08	5177	2541	771.3	245.1	91.52	150200	15.26	91.52	85830	12.58	162.2	3830000	6910000	21300000	61390000	1709000	3188000	26940000	26940000	92050000	112900000	65760000	1405000	6141000	5555000	8149000	5259000	1617000	266500	4724000	4728000
HC47	47J	HC	Male	35	HC	HC	HC	624.2	2970	1983	4061	680.9	1.44	39.45	65110	104.4	4691	14.23	5723	2962	782.7	309	101.2	174000	14.26	101.2	91210	4.99	127.7	3289000	6811000	30880000	59890000	2314000	3477000	22730000	22730000	86640000	119600000	63900000	3236000	5088000	7113000	7882000	5921000	1352000	628200	6643000	6648000
HC48	48J	HC	Male	42	HC	HC	HC	426.3	3091	2413	3683	777.8	0.92	64.85	55490	69.01	4718	16.64	4724	1524	822.4	333.5	72.67	159000	15.5	72.67	83980	9.77	151.9	3728000	12220000	48820000	87850000	4133000	6257000	38810000	38810000	108200000	129700000	76480000	2810000	7380000	8503000	13150000	7959000	1399000	437000	9929000	9926000
HC49	49J	HC	Male	36	HC	HC	HC	494.3	2258	1849	3204	646.6	1.01	115	50660	55.89	3953	11.37	3246	2294	519.1	271.2	52.09	133500	12.71	52.09	76590	3.86	105.3	3410000	7718000	23660000	56400000	2147000	3218000	20530000	20530000	82590000	107400000	51360000	1083000	3856000	5784000	7026000	3997000	1207000	186300	3049000	3044000
HC50	50J	HC	Male	24	HC	HC	HC	387.2	3238	1420	4165	987.8	0.48	59.45	76200	113.9	5469	12.45	4171	1914	728.7	263.8	102	158600	14.07	102	86850	9.9	238.9	3881000	5700000	11210000	40120000	910500	2174000	8241000	8241000	48880000	67210000	47800000	1736000	4735000	5573000	4838000	2002000	1152000	252500	4237000	4225000
HC51	51J	HC	Male	23	HC	HC	HC	440.2	3533	2658	3464	581.3	0.87	22.76	84050	84.12	4927	16.67	2780	3023	527	274.8	72.19	145700	15.45	72.19	83580	3.55	143.4	3200000	4529000	5543000	30360000	505800	1452000	7481000	7481000	36860000	51370000	39830000	1817000	3377000	3084000	2674000	1841000	1119000	139200	2662000	2664000
HC52	52J	HC	Male	36	HC	HC	HC	432.1	1842	2485	3200	543.5	1.05	25.54	46800	52.54	4566	15.59	2199	2694	716.3	241.2	62.81	129000	11.47	62.81	75540	4.08	117.4	3371000	5884000	21390000	47280000	1492000	2635000	14220000	14220000	70680000	104700000	49240000	1070000	3660000	4041000	4683000	4585000	1578000	264000	2607000	2610000
HC53	53J	HC	Male	28	HC	HC	HC	364.2	2159	2003	3072	477.6	1.58	30.79	48320	35.54	4547	10.57	2463	2420	567.9	214.3	81.68	129800	9.5	81.68	74780	3.4	189.1	3599000	6754000	22880000	55210000	3399000	5428000	28280000	28280000	84940000	117700000	61660000	2559000	4914000	6971000	7204000	6395000	1192000	196300	7261000	7226000
HC54	54J	HC	Male	21	HC	HC	HC	349.9	3038	2001	3065	704.7	0.19	12.61	48960	90.93	4576	7.53	2156	2564	581.6	199.2	64.32	154800	8.85	64.32	81010	9.67	120	4767000	9099000	32490000	65700000	2439000	3805000	36040000	36040000	99000000	124700000	64140000	1774000	3542000	4954000	8146000	5379000	1219000	333700	5475000	5451000
HC55	55J	HC	Male	19	HC	HC	HC	395.2	2851	1718	3477	716.6	0.92	46.93	78380	91.25	4744	18.69	3711	2716	604.8	273.4	55.32	127700	15.47	55.32	75670	7.5	98.97	3796000	7211000	22850000	57160000	1657000	2769000	24850000	24850000	78250000	116200000	52620000	1371000	2706000	4176000	5097000	8110000	1037000	182900	3670000	3656000
HC56	56J	HC	Male	53	HC	HC	HC	566.3	2157	2816	5794	780.2	1.73	30.48	38590	93.35	4598	18.08	2104	3517	757.5	233	98.95	157400	9.95	98.95	96410	4.45	100.5	3674000	3557000	3538000	27220000	400600	1373000	17490000	17490000	50290000	50390000	34930000	531700	2225000	1402000	2387000	1553000	1268000	104800	1196000	1174000
HC57	57J	HC	Female	30	HC	HC	HC	331.8	1937	3255	3645	415.3	0.54	25.5	26020	102.8	3529	11.69	2313	4134	495.7	105.1	89.35	101400	7.06	89.35	68630	3.87	151.6	3474000	4937000	8166000	38630000	776800	2045000	20620000	20620000	60070000	76090000	46520000	1744000	2763000	3090000	4022000	2586000	1180000	162200	3647000	3644000
HC58	58J	HC	Male	46	HC	HC	HC	563.4	2757	2179	4125	825.9	2.19	27.74	46960	112.3	6421	14.74	3637	4632	590.5	229.8	55.69	145400	11.01	55.69	85090	6.12	116.1	3396000	4993000	11510000	31090000	1291000	2080000	6389000	6389000	33240000	62390000	41520000	1294000	2686000	3564000	3775000	1753000	792700	153300	2785000	2795000
HC59	59J	HC	Male	28	HC	HC	HC	338.6	2632	2135	3042	617	0.44	53.84	59680	81.61	4521	17.13	2947	3596	569.2	153.7	55.56	122000	7.9	55.56	76540	11.17	139.7	3764000	6313000	19850000	52020000	1846000	2898000	15790000	15790000	71030000	109100000	52820000	1074000	2610000	4662000	7153000	5160000	1143000	229500	3351000	3357000
HC60	60J	HC	Male	35	HC	HC	HC	371.7	1796	1906	3793	543.2	2.08	11.75	40860	92.02	5789	15.1	1992	3082	485.7	182.7	54.77	110000	8	54.77	75300	3.63	175.9	3616000	4673000	6351000	27280000	415800	1431000	2769000	2769000	21760000	50820000	36770000	663700	2324000	1825000	1874000	2718000	2003000	104900	957100	928600
HC61	61J	HC	Male	43	HC	HC	HC	404.4	3376	2328	3977	956.2	9.09	76.04	70100	136.3	5107	17.78	2695	3785	1136	259.2	91.73	201200	9.54	91.73	98440	27.78	88.03	3466000	8225000	35420000	61890000	3570000	4259000	16970000	16970000	75850000	130200000	73850000	1625000	4392000	4854000	7827000	8992000	1696000	241200	5018000	4997000
HC62	62J	HC	Male	23	HC	HC	HC	338	3388	2280	3598	673.7	6.63	52.65	70520	118.3	5386	12.72	3599	3762	840	227	57.17	170000	13.84	57.17	94400	3.76	133.1	4380000	7413000	27930000	52880000	1649000	2537000	16080000	16080000	66350000	106400000	56800000	1550000	5673000	4240000	4959000	4170000	1361000	234900	3996000	3970000
HC63	63J	HC	Male	27	HC	HC	HC	386.9	4338	1905	3148	747.6	7.26	62.85	75330	94.31	6354	7.54	3734	2946	797.3	266.1	99.37	196800	19.24	99.37	96610	3.76	68.01	3843000	6709000	32720000	57930000	2258000	2753000	15330000	15330000	76460000	117900000	52120000	1032000	4372000	3753000	5583000	4444000	877700	183300	3874000	3864000
HC64	64J	HC	Male	45	HC	HC	HC	440.1	2379	2409	3972	660.6	7.77	53.22	73270	152.4	4415	14.76	2872	4154	1012	211.4	89.65	162700	13.52	89.65	93170	3.68	96.2	3739000	8428000	55630000	73150000	4019000	4449000	46350000	46350000	115700000	138800000	65490000	1576000	3915000	7741000	11940000	8982000	1574000	289600	5139000	5144000
HC65	65J	HC	Male	31	HC	HC	HC	539.4	2581	2484	3857	855.9	16.07	32.57	51160	96.84	5610	15.56	2283	2426	854.1	270	52.84	172500	13.93	52.84	89190	4.62	103.5	3577000	5450000	18050000	46140000	1781000	2995000	27360000	27360000	69530000	118800000	57140000	1082000	3277000	4774000	6259000	11710000	1308000	243000	2955000	2948000
HC66	66J	HC	Female	34	HC	HC	HC	391	2305	2075	3776	716.4	13.75	24.65	47970	118.8	4720	16.22	2931	4721	629.5	267.6	93.27	129200	9.28	93.27	86990	4.53	47.73	4749000	9799000	34810000	52790000	2281000	2803000	19880000	19880000	77900000	115500000	52760000	1130000	3403000	5083000	7288000	4754000	992100	247200	4030000	3981000
HC67	67J	HC	Female	45	HC	HC	HC	439.9	2116	2858	3105	488	8.54	63.62	47460	86.75	2937	16.59	3455	1805	619.8	211.5	69.43	122600	10.13	69.43	73560	3.78	104.1	3605000	8551000	44270000	79520000	3381000	5124000	35570000	35570000	108400000	135600000	68430000	3499000	4616000	7981000	10260000	6313000	930900	555900	10170000	10150000
HC68	68J	HC	Male	44	HC	HC	HC	362.5	2692	3709	3163	707.4	10.01	93.17	71310	104.8	5163	7.82	3366	2829	832.1	230.5	107.8	152500	12.85	107.8	81670	3.91	81.59	4148000	11310000	35800000	79350000	2958000	5650000	25350000	25350000	106300000	124700000	75570000	1829000	4555000	13930000	14510000	6747000	1133000	505200	7289000	7260000
HC69	69J	HC	Male	30	HC	HC	HC	460.3	2410	1745	2800	617.6	6.25	35.62	50900	114	5080	14.7	2170	2837	690	280.8	94.59	175900	8.68	94.59	88750	4.45	200	3397000	5939000	15180000	43300000	1185000	2325000	14860000	14860000	63260000	86020000	48980000	1287000	4808000	4531000	5606000	2980000	842200	174200	2919000	2915000
HC70	70J	HC	Male	20	HC	HC	HC	409.1	2145	1970	3247	558.9	7.33	47.55	65800	101	6818	10.86	2921	2719	661.5	211.3	83.87	117900	9.02	83.87	80150	2.79	134	3816000	5991000	23050000	52880000	1477000	2390000	36190000	36190000	75840000	110600000	49380000	1476000	3756000	5625000	5123000	5778000	1149000	194200	3738000	3716000
HC71	71J	HC	Male	29	HC	HC	HC	444.5	2373	1933	3210	695.9	12.9	22.55	44010	70.93	6266	17.84	2741	3611	816.9	200.6	82.41	154800	14.1	82.41	94070	24.36	132.5	4614000	8152000	35190000	61220000	2082000	2946000	30960000	30960000	97470000	119900000	54710000	1015000	2969000	5902000	7283000	4815000	1220000	182700	2779000	2794000
HC72	72J	HC	Male	26	HC	HC	HC	388.1	3210	3555	3482	524.6	7.8	37.52	50360	148.2	4742	14.44	2507	3820	669.4	219.8	50.13	150800	10.54	50.13	83840	2.36	93.17	3471000	4906000	10090000	41470000	1033000	2322000	17860000	17860000	67120000	84710000	51850000	912300	4363000	4661000	6625000	3181000	809300	192400	2876000	2866000
HC73	73J	HC	Male	30	HC	HC	HC	465.4	1744	2268	3259	665.9	7.72	44.64	51440	47.83	4581	11.79	1645	1930	709.4	159.9	91.16	136900	7.42	91.16	75770	10.74	105.6	3638000	5920000	19170000	47650000	1321000	2819000	14750000	14750000	62740000	100300000	57700000	1565000	4184000	6302000	5237000	3135000	1006000	304500	4065000	4068000
HC74	74J	HC	Male	23	HC	HC	HC	349.1	2752	1632	3420	533.1	3.27	43.72	53980	99	4291	14.44	2376	3146	533.3	187.7	88.45	159400	9.93	88.45	86580	3.04	187.5	3974000	9332000	30150000	61290000	2799000	4459000	12300000	12300000	54400000	117200000	60810000	2506000	3758000	6426000	5867000	4069000	853000	286300	5013000	5002000
HC75	75J	HC	Male	21	HC	HC	HC	390.3	1976	1697	3438	513.2	5.42	30.39	61180	82.33	4872	8.02	2871	1879	603.6	150.7	51.91	120300	8.44	51.91	73430	4.06	116.9	4717000	11340000	44990000	75180000	2533000	3457000	33210000	33210000	101000000	133700000	63420000	2119000	3756000	6365000	8412000	6013000	1081000	336300	5867000	5847000
HC76	76J	HC	Male	22	HC	HC	HC	460.6	2097	2107	3063	628.2	11.72	13.86	56260	87.43	4184	77510	2138	3177	680.4	157.8	66.22	156500	5.61	66.22	81440	2.18	141.4	3591000	6214000	19010000	48800000	1564000	2763000	17130000	17130000	73710000	107100000	52390000	1127000	2826000	4181000	5889000	4050000	757600	238300	3581000	3570000
HC77	77J	HC	Male	30	HC	HC	HC	361.4	2128	2045	2933	681.1	5.72	81.16	61350	101.4	5269	12.92	2477	2225	807.8	240.3	59.76	167000	11.45	59.76	84460	6.44	101.5	4327000	8817000	43110000	70300000	2744000	4083000	27330000	27330000	98440000	130300000	70570000	2351000	6169000	8786000	10970000	5296000	851500	392600	8378000	8359000
HC78	78J	HC	Male	35	HC	HC	HC	410.2	2936	2867	3802	736	15.19	61.56	58560	84.85	4898	17.79	2677	2248	718.8	201.7	74.49	182900	10.84	74.49	86980	3.2	165.8	3755000	7106000	22650000	51130000	1554000	2484000	17900000	17900000	74120000	110600000	55930000	1436000	4008000	4990000	6307000	3950000	887600	286700	3162000	3147000
HC79	79J	HC	Male	42	HC	HC	HC	362.5	2811	1498	3431	776.3	25.25	57.14	47970	144.8	3916	14.76	2784	2923	884.5	242.7	129.8	180200	12.36	129.8	81530	3.24	107.2	3524000	10310000	49660000	75920000	3436000	4117000	29710000	29710000	104600000	132000000	64140000	3985000	4990000	6458000	9243000	6697000	1202000	468800	6325000	6304000
HC80	80J	HC	Male	28	HC	HC	HC	484.9	1961	2814	3114	749.1	15.93	78.07	38660	123.8	5079	15.03	1914	2658	656.3	255.1	60.75	147400	12.87	60.75	78840	4.43	111.4	3917000	6716000	20290000	46560000	1436000	2748000	26250000	26250000	82200000	93470000	49990000	2049000	3874000	5534000	6164000	2731000	801700	293400	4906000	4917000
HC81	81J	HC	Male	18	HC	HC	HC	455.9	2828	2784	3265	717.1	7.77	174.8	81280	121.9	5261	17.43	2377	4213	852	226.4	67.75	163600	15.02	67.75	93610	6.64	64.72	4291000	6448000	12130000	42320000	843200	1781000	15510000	15510000	54190000	81910000	35750000	795300	2866000	3447000	4025000	1631000	640200	144300	2460000	2440000
HC82	82J	HC	Male	38	HC	HC	HC	369.1	2106	2428	3992	675	12.29	55.11	71850	71.72	4945	15.86	2494	4260	799.7	213	66.64	133600	8.41	66.64	80880	7.49	135.9	3485000	5376000	14530000	40700000	1066000	1921000	20970000	20970000	51790000	90980000	50730000	1730000	3047000	3561000	4617000	4453000	710400	239900	4673000	4659000
HC83	83J	HC	Male	28	HC	HC	HC	283.7	2563	1940	3723	547.1	13.25	56.74	67270	132.5	4123	10.46	3093	2004	532.2	194.3	68.65	147800	10.37	68.65	83510	2.44	105.2	3289000	9755000	44590000	81830000	3031000	4570000	33820000	33820000	109200000	137400000	69500000	3189000	4984000	9379000	8858000	6044000	1119000	300400	8041000	8026000
HC84	84J	HC	Female	39	HC	HC	HC	414.7	2308	2008	3818	720.9	19.97	48.15	48150	148.1	5389	11.66	3411	2672	625.9	225.3	74.73	126300	12.14	74.73	86450	5.26	143.2	4148000	10870000	45340000	84980000	4142000	6185000	40720000	40720000	117700000	142700000	78620000	1787000	4167000	6879000	10190000	9855000	1681000	305700	6113000	6089000
HC85	85J	HC	Male	24	HC	HC	HC	489.4	2691	3036	3100	781	5.27	72.03	55750	69.35	4558	16.47	2565	1620	955.4	383.1	112.9	201200	14.05	112.9	93000	4.73	115.1	3597000	7551000	23830000	68140000	1893000	3395000	19600000	19600000	92760000	125700000	65830000	1217000	3829000	5721000	8318000	4540000	850000	231300	4172000	4172000
HC86	86J	HC	Female	31	HC	HC	HC	234.2	3159	2717	3621	472.2	6.2	9.47	33300	69.22	4417	12.64	4150	2018	648.2	168.8	71.34	107300	11.49	71.34	71320	2.79	162.4	3683000	7469000	22160000	54050000	2307000	4109000	14060000	14060000	76440000	123200000	64420000	6628000	4541000	4330000	6757000	5240000	1120000	492400	6785000	6744000
HC87	87J	HC	Female	41	HC	HC	HC	317.6	2217	6652	2691	593.3	13.14	13.27	44430	95.13	3272	15.43	2642	2880	713.1	169.4	71.88	134700	9.57	71.88	77380	3.75	62.23	4173000	9480000	42060000	72340000	3297000	4230000	17420000	17420000	104200000	136700000	66250000	1841000	2951000	5878000	10280000	8274000	1227000	401500	5039000	5039000
HC88	88J	HC	Male	29	HC	HC	HC	484.9	2237	2105	3370	440.4	7.33	35.56	64120	93.56	4395	13.03	2436	2120	744.8	187.5	92.54	137800	9.67	92.54	80200	5.84	95.75	4330000	6968000	12200000	46330000	1129000	2745000	12000000	12000000	59280000	98390000	55810000	3166000	3553000	4814000	4667000	6254000	2827000	213900	5189000	5192000
HC89	89J	HC	Male	33	HC	HC	HC	399.5	2150	2334	4078	688.9	4.11	115.1	67030	163.6	4913	14.24	3000	1777	723.8	203	71.7	176300	11.46	71.7	90750	4.58	105.3	4146000	10260000	50660000	85790000	4499000	6274000	36090000	36090000	107800000	139700000	81360000	4855000	6056000	12800000	12640000	8177000	1153000	608700	12200000	12150000
HC90	90J	HC	Male	29	HC	HC	HC	400	2752	2672	3084	800.6	11.05	116.7	55970	149.9	5117	16.85	3705	2221	1030	294.8	61.07	230500	32.11	61.07	97860	5.77	157.1	3850000	7753000	23640000	52920000	1449000	2333000	16470000	16470000	65360000	97830000	56400000	2019000	3730000	5476000	6232000	3016000	930200	242600	4781000	4759000
HC91	91J	HC	Male	30	HC	HC	HC	435.6	2205	2580	3990	689.7	7.62	41.61	59670	146.4	5290	17.3	3110	2914	981.9	212.7	96.12	141900	18.95	96.12	85340	163.8	114.7	4477000	12060000	37400000	73560000	2664000	4462000	21210000	21210000	106100000	130300000	71220000	1972000	4040000	6568000	9806000	5455000	1211000	303500	6952000	6937000
HC92	92J	HC	Female	27	HC	HC	HC	442.5	2578	2784	4053	530.6	9.85	42.16	37260	128.3	4615	18.76	3332	1584	858.8	297.7	65.55	183100	18.87	65.55	90360	2.99	149.1	4330000	9637000	38210000	67930000	2314000	4051000	32260000	32260000	104300000	129900000	72970000	2605000	4438000	9674000	13050000	4473000	891300	433100	9589000	9567000
HC93	93J	HC	Female	37	HC	HC	HC	498.6	3491	1336	3272	619.5	26.19	9.14	41250	118.9	3760	21.38	4093	1769	1167	249.7	98.98	198800	25.24	98.98	91470	3.73	193	3895000	13300000	46750000	81930000	3887000	5564000	35610000	35610000	107300000	139700000	75310000	5493000	5804000	10870000	12070000	7411000	1286000	644400	12080000	12020000
HC94	94J	HC	Female	36	HC	HC	HC	531.8	2785	2272	3970	930.8	14.11	25.62	51940	133.7	3117	18.48	4343	2481	1126	307.8	131.6	209200	18.54	131.6	105100	6.11	76.16	3987000	9364000	33520000	65270000	2555000	3671000	16790000	16790000	84960000	129700000	60840000	1611000	4732000	5449000	6367000	4608000	954600	314800	4311000	4278000
HC95	95J	HC	Female	42	HC	HC	HC	375.5	2261	1723	4072	603	11.61	25.81	36830	97.07	4115	19	2681	2417	641.6	180.5	64.02	126400	9.68	64.02	78000	2.83	197.3	3940000	9999000	54220000	75930000	3490000	4427000	36660000	36660000	123900000	148400000	64620000	1914000	5439000	8341000	16170000	10040000	1309000	442300	5785000	5713000
HC96	96J	HC	Male	28	HC	HC	HC	400.2	4035	2916	2896	1001	15.91	205.8	59000	154.5	4184	14.81	3591	1941	1420	618.2	115.3	237600	23.53	115.3	95580	13.53	250.6	3522000	5922000	18510000	52220000	1263000	2551000	22530000	22530000	78380000	94130000	57150000	2049000	4860000	4865000	5488000	3295000	1265000	226500	3960000	3948000
HC97	97J	HC	Male	29	HC	HC	HC	580.8	2493	2428	3748	598.9	1.65	63	55480	95.04	5267	14.65	2347	1997	622.6	183.5	75.97	145400	10.64	75.97	88880	4.39	96.21	3364000	5850000	19770000	52150000	1741000	3120000	16810000	16810000	94910000	118000000	61610000	1528000	3633000	6414000	9167000	5039000	996300	310500	4214000	4194000
HC98	98J	HC	Male	23	HC	HC	HC	419	2962	2404	3560	702.3	18.02	82.8	47570	121.7	5287	14.85	2940	2799	1066	311.7	121.2	237500	15.42	121.2	102700	4.01	193.6	3642000	6600000	15350000	45350000	1734000	3427000	11900000	11900000	58320000	90720000	56430000	1848000	4966000	5340000	5741000	3232000	705500	256100	4334000	4308000
HC99	99J	HC	Female	28	HC	HC	HC	371.6	3790	3457	4232	731.1	14.73	105.3	68320	146.3	5743	22.82	5291	3388	971.6	316.7	128.3	237700	22.6	128.3	117300	4.74	147.1	4431000	9653000	38120000	74740000	2455000	4155000	27160000	27160000	105200000	138400000	74850000	1767000	4645000	8475000	10900000	5896000	722600	380400	7350000	7320000
HC100	100J	HC	Male	25	HC	HC	HC	457.9	2230	4327	3968	678.1	11.72	46.64	48360	75.61	4563	25.79	3006	2093	766	168.6	70.55	142500	13.66	70.55	79690	5.54	158.4	4279000	9325000	38900000	70250000	2427000	3765000	43930000	43930000	95610000	133000000	69680000	1994000	4287000	6656000	9325000	8576000	1592000	253700	7711000	7709000
HC101	101J	HC	Male	26	HC	HC	HC	446.6	3154	2563	3789	804.2	0.59	96.51	66650	69.84	5255	23.11	4100	1043	1017	354.6	83.15	171200	18.83	83.15	90560	23.6	114.6	4228000	8993000	43120000	70540000	2921000	3809000	24280000	24280000	95040000	135500000	53190000	2517000	4985000	5453000	6656000	3964000	1151000	270700	4478000	4491000
HC102	102J	HC	Male	42	HC	HC	HC	454	3202	2806	3250	645	4.44	41.26	46770	73.17	4183	15.82	2810	1620	1354	225.1	61.67	182200	15.82	61.67	89840	3.39	159.4	3847000	6809000	27070000	58290000	2235000	3539000	20450000	20450000	92720000	129500000	68810000	932500	5849000	5652000	9970000	6384000	1620000	293000	4575000	4523000
HC103	103J	HC	Male	22	HC	HC	HC	326.7	2521	2902	2941	637.1	5.45	28.75	67050	82.37	4464	12.67	3361	1739	938.4	234.7	80.31	178700	20.72	80.31	92210	13.98	88.22	5224000	14940000	78160000	93310000	4348000	5070000	54810000	54810000	128700000	148900000	74040000	3623000	6653000	7653000	13060000	9113000	1378000	305100	9698000	9716000
HC104	104J	HC	Male	22	HC	HC	HC	347.5	3031	1454	3405	782.7	3.1	80.19	66350	103.3	4492	22.31	3468	2974	906.4	176.1	90.3	172300	15.15	90.3	89180	32.25	69.57	3876000	4760000	10450000	35850000	783200	2040000	11750000	11750000	50610000	69620000	48060000	891100	3713000	3968000	5104000	2577000	994400	175200	2194000	2173000
HC105	105J	HC	Male	30	HC	HC	HC	570.7	2587	1543	2925	713	1.2	214.3	55580	79.81	3798	15.62	2717	1588	1124	219.7	105.1	197600	22.49	105.1	92030	5.47	114.1	4376000	7953000	33960000	58170000	1927000	3007000	58470000	58470000	79980000	114400000	56540000	3348000	3845000	8250000	7189000	4486000	962700	224800	8792000	8782000
HC106	106J	HC	Male	41	HC	HC	HC	413	2564	1381	3243	664.6	5.08	182	57330	137.2	4242	17.4	2635	1384	794.9	205.1	102.4	176400	11.64	102.4	87630	3.96	129.1	3836000	8156000	33130000	55910000	2502000	3186000	21590000	21590000	76440000	117300000	55160000	2898000	5048000	7053000	6885000	4133000	1083000	254800	5588000	5595000
HC107	107J	HC	Male	23	HC	HC	HC	620.1	3734	2364	4230	771	2.85	61.44	79060	89.32	5163	25.54	5126	2847	1090	358.1	143.4	178100	19.93	143.4	101400	6.24	125.2	4943000	9405000	27460000	63300000	2066000	3659000	20300000	20300000	86840000	122200000	61720000	1630000	4963000	6184000	7624000	4507000	877000	267000	4591000	4582000
HC108	108J	HC	Male	43	HC	HC	HC	420.7	3585	1620	3739	1026	1.01	167.1	45410	62.66	5726	15.14	4614	2480	1250	327.1	105.2	203300	24.16	105.2	94070	4.09	127.6	3854000	6629000	16670000	48380000	1354000	2780000	36180000	36180000	78960000	89170000	68800000	5824000	8173000	9305000	8650000	2646000	1205000	460400	8497000	8462000
HC109	109J	HC	Male	44	HC	HC	HC	497.1	2718	2357	3778	778	9.25	40.53	80310	62.83	4245	15.93	3974	2785	826.7	247	179.8	165300	17.56	179.8	94910	6.28	159.7	3996000	8594000	30440000	67580000	2323000	3948000	27020000	27020000	96920000	135100000	66670000	2133000	4410000	5898000	8427000	5244000	826400	416900	5124000	5131000
HC110	110J	HC	Male	39	HC	HC	HC	555.7	2908	1670	3268	776.8	9.78	63.18	54550	114.2	4064	13.41	4240	1265	988.3	322.5	101.1	199100	18.45	101.1	95350	5.99	95.87	4196000	6197000	17990000	40180000	1259000	2238000	17420000	17420000	67980000	88990000	53050000	2032000	4414000	4591000	5886000	3240000	1339000	234700	3616000	3598000
HC111	111J	HC	Male	24	HC	HC	HC	414.2	2718	1493	3663	543.5	3.8	26.64	86450	101.2	3769	16.38	3134	2290	791.7	209.3	93.43	168400	17.19	93.43	85900	18.38	117.3	3841000	5704000	8896000	43360000	896100	2414000	18890000	18890000	62760000	84210000	54530000	1815000	4715000	5510000	4786000	2572000	1202000	234600	3663000	3649000
HC112	112J	HC	Male	21	HC	HC	HC	424.5	2678	1535	2948	569.4	2.6	13.46	58530	86.7	4890	14.79	3127	2842	694.6	168.9	74.14	168500	18.45	74.14	91390	5.82	98.83	3991000	6724000	22830000	51000000	1541000	2574000	18350000	18350000	79620000	105500000	51590000	1112000	4249000	5487000	6799000	3022000	970100	211700	4057000	4076000
HC113	113J	HC	Male	19	HC	HC	HC	382.2	2077	1777	3248	572.9	5.69	21.52	60090	96.87	4900	14.17	3339	2650	837.1	205.5	78.88	168400	12.39	78.88	83700	4.11	42.77	4127000	8757000	33990000	62000000	1898000	2783000	37150000	37150000	74770000	125400000	53910000	1725000	3411000	4666000	5775000	5095000	719500	172500	4223000	4222000
HC114	114J	HC	Male	45	HC	HC	HC	518.7	2004	1633	3619	795.9	4.95	44	45940	62.39	4132	20.9	2541	2590	785.7	211.2	70.2	131600	15.2	70.2	76630	6.58	142.1	4004000	7853000	26790000	44990000	1769000	2231000	36030000	36030000	76760000	128500000	47700000	1378000	4043000	4246000	5435000	9411000	1216000	133800	3498000	3459000
HC115	115J	HC	Female	36	HC	HC	HC	475.6	3234	1201	3343	681.6	1.02	39.6	56960	102.5	3862	9.19	3072	2195	697.5	281.3	96.04	135400	15.01	96.04	81870	23.58	57.39	3894000	7023000	24950000	54400000	1845000	2964000	29630000	29630000	91800000	128600000	60250000	1822000	4464000	4193000	6915000	7660000	2568000	294500	4007000	4004000
HC116	116J	HC	Male	21	HC	HC	HC	374	2384	2362	2551	684.1	7.02	30.5	51440	58.15	4386	10.23	2508	1984	674.1	219.7	94.36	166200	13.24	94.36	84130	3.6	96.03	4911000	7714000	23710000	58110000	1728000	3213000	23930000	23930000	84620000	126000000	66400000	1310000	4399000	4838000	6561000	5216000	858000	286800	3572000	3540000
HC117	117J	HC	Female	22	HC	HC	HC	403.3	1798	1488	3267	424.2	3.9	15.67	42930	57.24	3542	19.11	1840	2085	493.9	206.1	109.9	121500	7.56	109.9	76110	4.2	63.75	3916000	6527000	23620000	46680000	1726000	2636000	16140000	16140000	67830000	103200000	51880000	1064000	2999000	3360000	5878000	3339000	670800	234900	3245000	3222000
HC118	118J	HC	Female	42	HC	HC	HC	325.7	2383	1353	3130	556.1	5.92	18.32	48990	84.65	3547	14.01	2924	2262	710.5	210.6	108.1	119100	8.48	108.1	73130	3.18	88.17	4345000	9115000	23410000	75920000	2051000	4049000	19630000	19630000	111400000	139100000	69270000	1249000	4617000	7530000	11610000	6001000	913900	331000	5358000	5327000
HC119	119J	HC	Male	22	HC	HC	HC	376.8	2685	1410	2855	556.7	15.23	36.75	46220	130.4	4533	6.61	1979	1218	760.3	265.1	99.76	175600	12.04	99.76	81520	4.03	149.6	3652000	5755000	10690000	37370000	872300	1970000	7990000	7990000	48060000	72090000	46590000	793100	2775000	3213000	4035000	2512000	528300	144400	2477000	2472000
HC120	120J	HC	Male	19	HC	HC	HC	417	3344	996.7	2727	955.3	15.86	18.66	52120	88.53	4652	13.78	3640	2154	1012	431.9	97.19	201700	31.43	97.19	87590	3.14	142.3	3763000	7013000	19740000	43930000	1233000	2146000	15080000	15080000	54760000	96730000	49980000	1395000	3851000	4016000	4628000	4384000	737000	167600	3414000	3426000
HC121	121J	HC	Male	28	HC	HC	HC	488.4	2939	1797	3657	773.6	22.36	23.66	75970	132	5113	12.98	3425	2842	1082	231.9	90.36	159800	18.65	90.36	89450	31.05	159.1	4711000	8328000	27900000	57130000	1749000	3090000	16640000	16640000	80410000	122600000	53270000	1246000	4706000	5402000	6975000	3408000	1145000	183600	3228000	3204000
HC122	122J	HC	Male	45	HC	HC	HC	576.8	2060	2187	3298	662.4	11.75	33.71	44240	84.93	3339	15.23	2257	2480	881.9	267.7	123.9	169200	12.22	123.9	90590	4.57	96.9	4133000	8039000	24120000	55810000	2890000	4372000	19950000	19950000	85310000	128600000	61840000	1798000	3449000	5238000	6684000	5317000	928000	414400	4342000	4343000
HC123	123J	HC	Male	45	HC	HC	HC	503.2	2606	1689	3591	786.5	5.78	52.46	53940	75.62	3394	15.26	3022	2592	854.7	287.9	116.6	134100	13.14	116.6	83970	36.64	133.8	4549000	8637000	32320000	65280000	2141000	3713000	19800000	19800000	84600000	137600000	70070000	2563000	7077000	5777000	8911000	6997000	1373000	442300	5435000	5427000
HC124	124J	HC	Male	21	HC	HC	HC	477.6	2560	1800	2812	735.3	17.27	35.32	67340	152.1	4707	17.52	3665	2324	840.8	310.8	83.83	196800	19.55	83.83	99970	6	128.6	3780000	5676000	7305000	29870000	604700	1591000	4762000	4762000	27570000	50280000	40680000	990300	2899000	2622000	2727000	1890000	749700	143300	2190000	2188000
HC125	125J	HC	Male	22	HC	HC	HC	531.4	4084	837.4	2298	836.3	35.19	40.99	72220	178.6	4642	18.34	5130	3315	819.3	367.3	107	198600	12.73	107	103800	6.19	141.3	4651000	8022000	17480000	51860000	1321000	2896000	14260000	14260000	64050000	102200000	57040000	1254000	6201000	5067000	5026000	3226000	1119000	188600	2678000	2684000
HC126	126J	HC	Male	18	HC	HC	HC	540.2	3216	1533	2792	796	8.85	66.12	64880	59.42	5607	18.3	3101	2359	1033	448.9	92.78	200300	18.26	92.78	93260	5.53	198.9	4027000	6919000	20940000	56600000	1396000	2627000	13210000	13210000	61880000	109900000	57830000	1201000	4667000	5134000	5093000	3770000	816800	258600	3589000	3591000
HC127	127J	HC	Male	30	HC	HC	HC	664	2518	1741	3511	715.2	12.06	32.64	68200	89.65	3858	17.2	3050	2352	714	432.5	69.07	137600	12.65	69.07	84440	5.49	80.21	3886000	9945000	36770000	69020000	3381000	4018000	17710000	17710000	73610000	140100000	71060000	2614000	5888000	7191000	8289000	5648000	764500	518100	6395000	6355000
HC128	128J	HC	Female	44	HC	HC	HC	435.3	2260	1871	3031	496.5	4.11	28.85	45240	82.8	3489	15.76	3032	1587	652.8	176.3	110.6	146100	11.81	110.6	87870	4.08	277.5	3853000	10570000	32500000	77160000	3279000	5393000	25620000	25620000	98490000	150700000	80290000	1621000	3742000	6403000	10520000	7774000	809300	435800	6445000	6417000
HC129	129J	HC	Male	22	HC	HC	HC	371	2782	2443	3790	706	12.07	59.38	104200	135.7	5600	15.1	2968	1921	519.4	193.8	75.96	125200	11.43	75.96	85550	13.99	126.4	4528000	13220000	52440000	81120000	2808000	3391000	33520000	33520000	108600000	144500000	60560000	1775000	3754000	5605000	8069000	6993000	749800	221000	5026000	5032000
HC130	130J	HC	Male	31	HC	HC	HC	413.3	2495	1628	3448	752.9	20.35	80.76	55000	86.87	4074	14.01	3358	1521	632	241.1	77.97	168100	11.61	77.97	87500	5.37	207.7	3708000	5764000	9166000	35820000	896400	2237000	12790000	12790000	53030000	73270000	53080000	1534000	3739000	4672000	5303000	2016000	608700	246200	3709000	3700000
HC131	131J	HC	Male	37	HC	HC	HC	466.2	3411	3099	3936	980.7	5.31	60.24	47780	93.67	4010	20.2	4237	3103	987.9	225.7	113.5	235200	14.69	113.5	104900	3.94	118.4	4172000	7794000	19980000	57500000	1666000	3143000	21440000	21440000	83590000	112700000	64100000	2488000	4728000	6482000	7320000	3630000	735600	324000	5370000	5341000
HC132	132J	HC	Male	28	HC	HC	HC	509.5	2393	2440	3685	861.9	10.83	51.53	60820	104.9	4516	16.61	3562	2796	1079	230.4	102.7	185200	23.36	102.7	98420	3.73	104.6	3971000	7662000	21070000	54170000	1376000	3084000	13840000	13840000	79560000	118900000	64530000	1264000	5602000	6410000	5855000	4045000	1142000	293300	3777000	3769000
HC133	133J	HC	Male	27	HC	HC	HC	452.2	1911	3095	3465	552.3	8.87	48.05	69800	55.29	5588	7.6	1900	1697	996.6	260.8	99.58	158900	14.15	99.58	92750	6.39	78.31	3737000	8068000	21750000	53790000	1709000	2928000	32030000	32030000	86930000	115000000	55690000	1683000	4055000	6143000	7078000	3139000	547500	348200	5023000	5028000
HC134	134J	HC	Male	45	HC	HC	HC	531.8	1642	2071	3265	822.8	10.61	20.12	50050	91.82	3551	10.49	2214	2702	867.6	301.4	94.3	140200	16.31	94.3	81910	6.84	109.4	4104000	7871000	25470000	50480000	1679000	2528000	11680000	11680000	75140000	114700000	56270000	1116000	3290000	3600000	5555000	3516000	689000	243000	3301000	3281000
HC135	135J	HC	Male	30	HC	HC	HC	400.2	3233	2847	3255	842.2	8.4	36.18	63140	77.58	3352	12.03	3943	2246	1136	239.1	88.27	203800	26.24	88.27	92890	13.73	145.8	3983000	9878000	45220000	79160000	3281000	4236000	29870000	29870000	105300000	147000000	65240000	1674000	6676000	6426000	8827000	6245000	742600	365300	4379000	4374000
HC136	136J	HC	Male	22	HC	HC	HC	370.2	3099	2100	2456	1000	6.61	31.4	68490	101.7	4578	8.9	3909	2673	1243	201.7	63.14	224100	25.37	63.14	91470	3.57	109.8	3752000	9846000	48750000	78400000	3342000	3864000	40980000	40980000	100900000	154400000	66140000	1069000	4161000	6934000	9225000	10280000	794900	298700	4476000	4477000
HC137	137J	HC	Male	47	HC	HC	HC	542	2788	2067	2916	936.1	9.86	52.79	61670	107.6	3744	14.04	2942	2420	930.9	378.9	60.52	206500	19.46	60.52	95340	4.86	86.75	3164000	6214000	16270000	42520000	1214000	2003000	13180000	13180000	62800000	92240000	48830000	1232000	4831000	5199000	5948000	3333000	576100	174800	3207000	3185000
HC138	138J	HC	Male	42	HC	HC	HC	392	2825	1855	3758	822.3	5.28	36.13	65530	118.1	4453	13.49	3833	2157	693.7	209.7	105.7	147500	11.86	105.7	87580	3.26	77.27	4064000	10190000	41800000	77430000	2850000	4835000	23390000	23390000	117300000	150500000	73390000	2404000	6293000	8375000	10860000	5749000	694100	505300	6244000	6227000
HC139	139J	HC	Male	31	HC	HC	HC	533.8	3375	1603	2374	833.8	7.34	56.31	62250	87.44	5902	10.41	4877	2260	887.3	294.7	103.5	176900	20.01	103.5	96620	6.04	158	3491000	5768000	7265000	31040000	668400	1613000	6150000	6150000	31980000	49090000	42000000	1218000	4246000	4138000	2797000	1415000	549500	214200	2314000	2317000
HC140	140J	HC	Male	22	HC	HC	HC	621.6	4592	3300	3179	1106	25.34	68.39	86280	92.12	6065	13.87	4696	3517	1478	326.2	119.9	242200	26.34	119.9	124000	13.85	172.1	3515000	8928000	38260000	66530000	2742000	3748000	26580000	26580000	98870000	138800000	61040000	1948000	5493000	5015000	7052000	5167000	630000	345200	5273000	5280000
HC141	141J	HC	Male	33	HC	HC	HC	363.9	3991	2162	2678	872.3	12.23	19.12	79180	194.2	7052	19.97	4171	2599	1161	223.2	159.4	217200	15.77	159.4	105400	5.85	230.1	3577000	9053000	40830000	86300000	2494000	4119000	27500000	27500000	109800000	147400000	71060000	1260000	5357000	6320000	13040000	7192000	1237000	305800	4967000	4958000
HC142	142J	HC	Male	25	HC	HC	HC	437.6	2862	2169	2392	716.9	10.02	54.49	79720	72.17	4313	8.69	3240	2465	997.1	192	94.81	169900	12.22	94.81	95530	15.14	106.6	4056000	7943000	29010000	50510000	1574000	2434000	24410000	24410000	79850000	111000000	51270000	818800	3837000	4246000	5558000	3651000	1026000	224100	2659000	2626000
HC143	143J	HC	Male	31	HC	HC	HC	447.3	3550	2413	2490	830.7	12.55	105.6	73000	128.7	5149	14.6	4905	2131	1106	257.8	82.52	284600	26.41	82.52	113600	4.31	94.5	3579000	6947000	19130000	50310000	1346000	2855000	15820000	15820000	70960000	109300000	56300000	2001000	4263000	5345000	5809000	2552000	760100	286000	3976000	3984000
HC144	144J	HC	Male	31	HC	HC	HC	524.2	2885	2113	3540	594.7	10.02	54.61	62820	93.45	4555	16.45	2638	2647	1227	247.9	119.2	227200	17.61	119.2	113800	2.65	117	4016000	9047000	35050000	60710000	2135000	2869000	27710000	27710000	88200000	127500000	56870000	1523000	4445000	4660000	6317000	4066000	826700	304500	4017000	3993000
HC145	145J	HC	Male	21	HC	HC	HC	613.4	3652	3266	5231	908.2	8.44	161.7	97580	71.06	7976	17.28	4862	3882	1297	298.7	155	195200	20.61	155	122600	8.81	203.9	4881000	8593000	24680000	51920000	1423000	2967000	14310000	14310000	73750000	117500000	50670000	1285000	3720000	3648000	5487000	3167000	682100	350400	4233000	4237000
HC146	146J	HC	Male	20	HC	HC	HC	468.8	3095	3118	3241	627.6	6.19	37.45	87030	138.4	6798	20.53	3318	2656	812.1	266.2	125.4	224400	24.33	125.4	118000	4.29	227.1	3675000	8215000	24720000	54520000	1761000	3006000	51370000	51370000	78370000	114000000	51830000	2781000	3380000	4315000	6213000	4356000	755700	195900	5230000	5216000
HC147	147J	HC	Male	32	HC	HC	HC	681.1	5879	2779	3897	1135	3.16	108.3	115200	174	6223	22.71	5572	3210	1524	390.6	130.9	332000	32.38	130.9	142400	7.03	255.2	3659000	8225000	28160000	54730000	1662000	2680000	20810000	20810000	75560000	112100000	43790000	2499000	5634000	8204000	8618000	2747000	576800	402500	5274000	5263000
HC148	148J	HC	Male	34	HC	HC	HC	654.9	3117	2370	4445	876.3	21.88	58.16	73810	85.24	6994	22.64	3560	4741	910	300.2	82.42	205700	19.76	82.42	117200	5.41	176.2	3154000	5699000	13460000	32460000	873700	1729000	8719000	8719000	49000000	69650000	42830000	1289000	4053000	3145000	3838000	2089000	614900	159200	2368000	2359000
HC149	149J	HC	Male	39	HC	HC	HC	463.7	2366	2716	2991	545.1	2.06	57.76	52690	88.88	4510	23.7	2062	2010	945	164.3	79.98	189000	16.35	79.98	97410	4.39	89.65	3430000	6842000	19290000	44820000	1580000	2686000	12500000	12500000	62360000	101100000	47660000	1040000	3375000	4681000	5741000	3234000	602700	168500	2948000	2931000
HC150	150J	HC	Male	23	HC	HC	HC	558.5	4002	4396	3401	910.4	6.51	142.2	111800	164.4	8409	18.39	5859	3471	1176	384.9	105.2	290300	26.7	105.2	128500	7.93	163.6	3259000	6786000	17320000	44100000	1180000	2116000	10770000	10770000	50640000	83750000	50530000	1834000	4813000	3745000	4581000	2683000	683600	171700	3552000	3537000
HC151	151J	HC	Male	33	HC	HC	HC	532.9	4292	1323	2550	841.4	20.29	24.02	42950	184.9	4713	15.18	3982	1104	1407	363.8	68.17	250700	22.74	68.17	101200	4.44	124.8	3758000	7619000	24310000	68170000	1753000	3733000	20740000	20740000	97400000	127700000	60380000	1268000	6890000	4896000	8919000	4037000	743400	266500	5113000	5099000
HC152	152J	HC	Male	44	HC	HC	HC	446.5	3020	3220	3180	825.8	3.36	99.78	73300	96.59	3986	20.89	2454	2362	1331	338.2	92.86	238700	16.18	92.86	103600	6.34	125.1	3461000	6846000	14050000	52320000	1529000	2837000	10280000	10280000	69350000	130300000	68020000	993400	3661000	3934000	9510000	6071000	1216000	261500	3072000	3043000
HC153	153J	HC	Male	45	HC	HC	HC	594.5	2438	1838	2720	732	13.73	17.8	62010	84.46	4061	10.58	4259	2382	807.2	282.5	114.3	166200	21.51	114.3	88950	4.82	169.9	3411000	6708000	23850000	44220000	1383000	2155000	18730000	18730000	73990000	103900000	49600000	1840000	4014000	3928000	5151000	3284000	863500	206700	3557000	3547000
HC154	154J	HC	Male	20	HC	HC	HC	362.8	2887	1740	4238	584.1	11.98	56.02	81770	164.8	4654	14.78	3750	3109	574.3	202.2	76.51	157500	9.53	76.51	93170	5.86	221	3354000	8040000	27330000	57630000	1559000	2464000	23950000	23950000	75090000	123500000	48500000	792400	2688000	4421000	5618000	3904000	710700	228300	3180000	3160000
HC155	155J	HC	Male	44	HC	HC	HC	467	2720	2977	3311	860	10.78	52.87	72910	74.41	5243	14.26	3555	1543	879.5	242.9	117.6	210000	14.77	117.6	106500	4.82	95.22	2919000	6412000	11600000	45310000	1216000	2599000	8364000	8364000	45420000	87630000	52630000	1945000	3387000	4638000	4928000	2837000	702600	317400	3230000	3226000
HC156	156J	HC	Male	20	HC	HC	HC	348.5	1836	2112	3856	525.1	6.15	73.61	63920	149.6	4336	19.09	2673	2530	695.3	297.2	64.56	140800	12.5	64.56	92110	3.98	210.4	3855000	9918000	46050000	63530000	2421000	3035000	34970000	34970000	95610000	132900000	54470000	1411000	3204000	5204000	7534000	4090000	629900	279800	4209000	4216000
HC157	157J	HC	Male	29	HC	HC	HC	411.9	2165	2539	3560	950.3	6.75	33.27	64530	175.7	4122	15.63	2363	1241	1008	213.7	73.6	255100	14.76	73.6	106200	5.13	209.9	3775000	11080000	37540000	95780000	3307000	6039000	39660000	39660000	119600000	158900000	82930000	1691000	3499000	7787000	11450000	7571000	998000	463000	6301000	6301000
HC158	158J	HC	Male	26	HC	HC	HC	416	2004	1468	2198	623	11.86	36.98	61350	114.9	5002	16.15	2600	843.4	507.6	170.6	81.1	127900	9.98	81.1	82320	8.16	115.4	3387000	10200000	39640000	62340000	2653000	3666000	29440000	29440000	89380000	140800000	62360000	3355000	4363000	7442000	7917000	6897000	796700	283000	5987000	5990000
HC159	159J	HC	Male	23	HC	HC	HC	589.9	2380	3754	3014	841.2	16.1	56.52	86720	92.58	4177	14.5	2890	1520	1015	220.9	89.37	186800	11.79	89.37	97010	3.56	129.2	4038000	11200000	38350000	80850000	3375000	5285000	50410000	50410000	123600000	149300000	71840000	2527000	4815000	6285000	9232000	6252000	1029000	459700	5289000	5289000
HC160	160J	HC	Male	44	HC	HC	HC	569.5	3073	2790	3451	879.7	13.24	61.75	64880	84.75	6789	17.67	3195	2542	915.8	308.4	155.4	185800	17.35	155.4	108000	7.36	221	3886000	7125000	24490000	47670000	1662000	2425000	26670000	26670000	77260000	115000000	48310000	1573000	4093000	4621000	7035000	3113000	1019000	262600	3436000	3429000
HC161	161J	HC	Male	31	HC	HC	HC	381.5	1787	1697	3245	573.7	10.8	16.39	72800	91.27	5046	16.23	2302	743.9	482.2	97.58	61.6	113200	10.04	61.6	73500	3.83	107.9	3102000	7774000	26360000	59750000	2161000	3367000	34160000	34160000	94480000	131100000	50300000	704000	2158000	4760000	6934000	3659000	835100	221100	2551000	2530000
HC162	162J	HC	Male	22	HC	HC	HC	444.5	3458	1734	3737	970.1	26.11	27.23	90900	64.95	4628	16.11	3680	2704	1098	224.1	104.2	206100	11.25	104.2	116000	8.09	170.4	3687000	6200000	11810000	41250000	1040000	2002000	16330000	16330000	54210000	84840000	47540000	1044000	3643000	5770000	4212000	2313000	1077000	235700	2750000	2747000
HC163	163J	HC	Male	22	HC	HC	HC	359.4	2604	2124	2661	795.4	16.65	78.08	76800	105.3	5608	22.1	3606	1269	809.2	207.2	96.33	178600	19.76	96.33	94920	4.93	160.3	3521000	10430000	44230000	79610000	3063000	4847000	29370000	29370000	102200000	149200000	78740000	2858000	5748000	8604000	10940000	6813000	1443000	420300	8126000	8117000
HC164	164J	HC	Male	31	HC	HC	HC	506.7	1791	2264	4326	739.2	7.69	47.03	113200	105.4	4457	16.27	2539	1190	871.6	177.8	85.09	137300	11.33	85.09	84890	7.53	178.5	4059000	9807000	34970000	70920000	2687000	4043000	38560000	38560000	106100000	143600000	64370000	1052000	2664000	5958000	7219000	4869000	1218000	333300	4336000	4344000
HC165	165J	HC	Male	33	HC	HC	HC	406.4	2835	3873	3015	790.2	15.19	32.16	85330	154.1	5941	14.79	2886	2043	1040	221.1	101.8	237500	15.53	101.8	110000	6.2	241.1	3677000	6251000	13390000	44200000	1038000	2270000	25480000	25480000	69700000	96950000	50700000	956800	3204000	4241000	5240000	2790000	1397000	216100	3146000	3128000
HC166	166J	HC	Male	29	HC	HC	HC	450.1	2555	2303	3322	589.4	12.14	42.44	55240	154.2	5242	14.53	3631	558	732.1	169.7	115.7	169900	13.97	115.7	97160	3.85	152.4	3722000	7202000	20890000	55050000	1692000	3474000	24420000	24420000	83140000	123100000	66540000	2104000	5299000	7011000	9249000	3796000	1315000	386800	5248000	5242000
HC167	167J	HC	Male	42	HC	HC	HC	536.7	2679	3523	3841	749.2	11.46	39.17	52960	147.7	5257	21.26	2902	2102	894.7	225.7	77.76	172700	12.1	77.76	101100	5.83	95.79	3902000	10650000	31100000	77070000	2481000	4703000	42460000	42460000	110900000	147800000	74670000	1723000	4581000	7731000	9682000	5220000	1344000	319500	5567000	5538000
HC168	168J	HC	Male	32	HC	HC	HC	418.7	2580	2564	3596	574.1	20.2	55	56410	128.2	4747	15.93	3427	1793	839.1	468.6	103.6	187500	17.27	103.6	97460	4.99	241.8	3385000	5139000	6822000	27550000	608000	1740000	10370000	10370000	36900000	53130000	41280000	994600	3176000	2897000	4079000	2057000	1278000	268900	2149000	2142000
HC169	169J	HC	Male	27	HC	HC	HC	427.5	3944	2847	3972	670.3	18.52	74.61	85770	107.1	4649	18.59	4664	2864	939.7	294	122.3	192700	17.71	122.3	103900	3.63	169.2	3803000	9564000	27540000	63010000	2139000	3881000	21470000	21470000	83030000	127100000	66730000	2689000	4960000	5791000	7076000	4415000	1167000	347000	4958000	4950000
HC170	170J	HC	Male	23	HC	HC	HC	402.8	3102	2867	3093	697.2	9.89	83.7	81460	154.1	6359	16.13	5020	2136	831.5	237.5	136.2	172700	13.33	136.2	103300	6.68	174.2	5140000	10970000	33990000	64550000	2326000	3486000	27620000	27620000	88090000	143700000	64680000	1507000	4392000	5528000	7623000	6049000	936400	368400	5081000	5066000
HC171	171J	HC	Male	35	HC	HC	HC	533.9	3266	4706	2686	1025	31.65	41.94	57570	83.76	4773	17.36	4326	3613	1177	256.1	103.3	180800	17.98	103.3	98830	2.81	102.4	3454000	9875000	24570000	54620000	1957000	3925000	18340000	18340000	80990000	117300000	62950000	1770000	5441000	5465000	8441000	4461000	2346000	335900	4505000	4504000
HC172	172J	HC	Male	29	HC	HC	HC	464.2	3526	2719	3787	878.3	15.33	50.79	49260	165	4749	18.82	3652	1915	938.6	240.9	106.3	264300	14.21	106.3	113000	4.01	168.9	3918000	7809000	20400000	64360000	1957000	4045000	19640000	19640000	82130000	122700000	66210000	5764000	5870000	7404000	6730000	3610000	1234000	631600	6456000	6464000
HC173	173J	HC	Male	22	HC	HC	HC	429.6	2602	2176	3327	566.3	22.05	44.25	88340	128.5	4003	11.21	3205	1864	763.2	193.2	114.7	182200	14.54	114.7	98850	17.22	54.43	3503000	7536000	20220000	44650000	1397000	2484000	8514000	8514000	48680000	92030000	51270000	1706000	3995000	4102000	4766000	2495000	1053000	245700	3779000	3771000
HC174	174J	HC	Male	28	HC	HC	HC	318.1	1730	1370	3001	619.9	11.94	80.21	41800	111.9	4250	10.98	2110	1892	705.5	189.5	91.15	125500	8.71	91.15	72680	4.13	146.7	3665000	5787000	8424000	35890000	703100	2046000	8390000	8390000	41910000	63580000	47130000	1258000	3922000	4226000	4008000	1688000	865600	222700	2610000	2603000
HC175	175J	HC	Male	31	HC	HC	HC	397.3	2342	2336	3675	751.4	10.68	75.13	55820	102	4308	18.96	2380	1367	853.3	178.8	116.2	161000	12.55	116.2	86440	4.94	196.3	3666000	7428000	1437000	44180000	784400	2422000	9539000	9539000	46800000	78260000	53490000	2157000	4120000	3839000	4361000	1788000	921400	390400	4489000	4502000
HC176	176J	HC	Male	28	HC	HC	HC	337	2321	1530	2713	678.1	12.63	45.01	45600	99.27	3853	18.85	2458	1184	526.3	203.8	69.32	150400	11.94	69.32	80580	4.75	116.3	2903000	5780000	8503000	30780000	661000	1579000	9630000	9630000	43390000	57710000	42990000	1380000	3238000	3273000	4391000	1840000	847600	151700	2431000	2427000
HC177	177J	HC	Male	29	HC	HC	HC	305.7	2559	2029	3105	756.6	7.32	73.17	55700	130.9	5643	16.81	2614	2756	834.2	189.5	81.01	138600	10.32	81.01	81080	4.07	132.3	3302000	7982000	35910000	57980000	2457000	2669000	19390000	19390000	74580000	140900000	61500000	664100	2491000	3709000	7263000	6844000	1286000	245400	3457000	3449000
HC178	178J	HC	Male	20	HC	HC	HC	359.3	2779	1695	3141	581.7	8.42	39.11	87250	90.68	5315	14.52	2420	2021	835.3	350.8	81.13	149100	10.35	81.13	81210	7.67	126.8	4151000	10470000	38370000	73730000	2548000	4308000	39280000	39280000	110200000	149700000	67820000	2427000	4294000	5383000	8606000	5629000	1004000	496000	6388000	6396000
HC179	179J	HC	Male	30	HC	HC	HC	383.1	2503	2515	3193	754.3	2.07	123.8	58290	124.6	5162	12.69	3316	1479	838.6	147.1	81.52	163900	12.54	81.52	88060	3.48	149.4	3863000	9336000	28450000	73680000	1944000	4055000	31320000	31320000	110800000	139500000	75330000	2254000	4991000	9982000	10680000	4709000	1183000	279600	7467000	7440000
HC180	180J	HC	Male	18	HC	HC	HC	386.1	2907	2557	3714	772.9	3.94	85.89	72270	90.13	4925	15.65	3373	3182	903.4	178.5	117.1	176200	14.88	117.1	88070	3.66	190	4184000	12410000	56750000	78940000	2822000	4214000	42110000	42110000	112800000	158300000	71810000	1911000	4969000	7567000	11630000	6116000	1345000	416300	8596000	8604000
HC181	181J	HC	Male	19	HC	HC	HC	505.5	2091	2342	3157	695.8	12.51	96.81	80960	86.7	5125	16.97	2713	2100	964.5	199.1	86.94	188500	9.53	86.94	97050	6.95	140.8	3963000	12290000	42420000	77100000	3548000	4930000	35220000	35220000	97630000	150600000	62240000	2189000	4885000	5219000	7261000	4272000	1113000	353200	6560000	6526000
HC182	182J	HC	Male	28	HC	HC	HC	417.7	2648	1939	2199	461.8	15.19	14.72	70130	95.9	2997	10.03	3672	3014	715.9	210	82.65	167700	11.07	82.65	92170	5.75	123.6	3948000	9995000	32160000	66450000	2207000	3571000	28380000	28380000	91200000	140000000	63800000	2125000	4456000	5754000	7138000	4720000	1047000	252800	5556000	5559000
HC183	183J	HC	Male	37	HC	HC	HC	396.8	2933	1615	3720	799.6	11.4	64.84	64700	92.75	4397	14.27	4443	1102	624.7	201	179.6	150100	12.06	179.6	88570	4.51	138.9	3257000	7711000	24490000	53330000	1846000	2883000	12360000	12360000	71230000	114100000	52460000	1682000	3757000	7310000	5215000	2676000	696600	255100	4786000	4781000
HC184	184J	HC	Male	20	HC	HC	HC	463	2078	2759	3550	615	10.03	28.26	71160	117.9	5943	23.61	3110	2388	807.7	274.1	77.71	174900	14.63	77.71	96050	6.05	165.6	3325000	8428000	33400000	63860000	2041000	2949000	22770000	22770000	89450000	129400000	55690000	2065000	3674000	5251000	6413000	3690000	978800	220000	5908000	5911000
HC185	185J	HC	Male	23	HC	HC	HC	371.8	2138	1304	2519	494.6	9.62	85.4	61260	99.02	3674	21.06	1688	1120	641	178.1	67.56	173000	9.26	67.56	85470	4.54	104.7	3822000	7501000	16090000	51390000	1151000	2393000	9390000	9390000	52830000	99230000	48920000	1257000	2966000	3216000	4630000	2061000	771100	234100	3212000	3193000
HC186	186J	HC	Male	41	HC	HC	HC	536.7	2461	2858	3081	622	5.15	55.3	55850	79.44	4880	16.73	2512	2190	866.3	255.4	77.58	168600	17.01	77.58	88660	5.04	109.3	3020000	4983000	7639000	39100000	886100	2256000	25720000	25720000	69340000	78710000	50230000	1000000	3192000	3491000	4853000	2272000	795200	231300	2763000	2746000
HC187	187J	HC	Male	30	HC	HC	HC	450.4	2359	1712	3892	831.5	18.9	102.9	85010	129.9	4925	15.16	2922	1273	749.5	216	111.8	189600	11.13	111.8	93440	6.56	124.8	3265000	7057000	21100000	64300000	1736000	3145000	23460000	23460000	90720000	123600000	57680000	2231000	3566000	7051000	6369000	3368000	781300	274900	5962000	5954000
HC188	188J	HC	Male	41	HC	HC	HC	465	2201	1633	3496	587.6	7.47	86.73	60520	95.34	4318	10.81	2769	1459	657.8	154.7	67.15	153600	16.55	67.15	85610	4.62	127.2	3064000	7433000	21590000	50250000	1635000	2677000	15810000	15810000	70920000	117200000	64560000	1901000	3610000	6276000	7964000	4741000	1096000	312900	4498000	4490000
HC189	189J	HC	Male	20	HC	HC	HC	391.9	2841	2446	3059	744.3	4.27	110.8	63010	53.77	6062	13.29	3019	3060	1185	177.9	66.61	214400	18.73	66.61	98820	3.46	132.2	3750000	8486000	34960000	77660000	1899000	3511000	31810000	31810000	97880000	145800000	69490000	1213000	3313000	5063000	7182000	5537000	1216000	309300	4396000	4384000
HC190	190J	HC	Male	23	HC	HC	HC	621.3	2486	2568	4153	806.1	6.89	102.4	72880	114.1	5067	15.11	3172	2095	987.4	247.6	76.79	213400	15.39	76.79	112200	5.75	192.5	4036000	11550000	50790000	86250000	3517000	4881000	45760000	45760000	120700000	159400000	77180000	1544000	3674000	6833000	11210000	5904000	1121000	329600	6697000	6671000
HC191	191J	HC	Male	30	HC	HC	HC	583.1	2494	2260	2528	638.7	4.84	27.27	61230	85.54	4266	14.33	3519	2363	628.2	304.8	54.07	152700	14.21	54.07	86170	5.63	114.3	3391000	8295000	24830000	54880000	2083000	2783000	15650000	15650000	65910000	121600000	63390000	2379000	4851000	5810000	7602000	4241000	1037000	467500	4816000	4796000
HC192	192J	HC	Male	42	HC	HC	HC	470.4	2853	1575	2673	894.4	15.31	31.26	56500	124.3	3098	15.25	3525	1345	1033	301.4	80.73	203500	16.76	80.73	88930	4.05	93.17	2934000	8976000	29600000	63870000	2428000	3665000	19090000	19090000	85210000	119000000	57400000	3834000	5154000	7787000	7889000	3366000	766600	341900	5768000	5774000
HC193	193J	HC	Male	36	HC	HC	HC	566.2	3543	2212	2488	1035	14.72	32.41	67500	289.5	4042	17.98	4722	2158	1539	273	95.12	279600	17.14	95.12	100800	4.18	78.59	3024000	8673000	27260000	76830000	2393000	5078000	32890000	32890000	99370000	145400000	74980000	3663000	6378000	11280000	10140000	4907000	695500	531700	9669000	9647000
HC194	194J	HC	Male	33	HC	HC	HC	506.2	2732	1419	2953	665	10.67	22.86	74740	129.6	3760	15.45	3012	1769	887.4	240.3	79.9	194100	11.77	79.9	86360	6.66	111.8	3360000	7131000	20510000	59540000	1600000	2824000	23750000	23750000	83050000	128800000	56490000	1516000	3895000	4247000	6647000	4090000	757000	209800	4082000	4070000
HC195	195J	HC	Male	27	HC	HC	HC	423.9	3335	1938	2731	915.8	17.27	16.89	68930	95.14	4501	13.42	3077	2137	1192	270.4	100.6	202700	17.46	100.6	95560	4.55	149.7	3182000	7603000	26270000	68060000	2415000	3994000	28780000	28780000	101500000	144200000	66710000	1568000	5100000	7176000	9086000	4968000	1168000	335800	5238000	5247000
HC196	196J	HC	Male	32	HC	HC	HC	640.8	4435	3434	2243	778.7	11.08	46.42	86340	164.9	3955	14.16	4930	2771	1371	259.2	84.24	270200	21.44	84.24	112200	4.88	117.7	3129000	7128000	25340000	62730000	2027000	3440000	12200000	12200000	78160000	135200000	66850000	1257000	5236000	6199000	8302000	5491000	999200	305800	4102000	4105000
HC197	197J	HC	Male	26	HC	HC	HC	478.2	3976	2551	2884	899.5	16.24	67.8	63840	199.3	4005	14.33	3762	1651	1299	287.8	105.3	278500	25.39	105.3	107500	3.03	129.3	2916000	5518000	10320000	51330000	1130000	3297000	34970000	34970000	94380000	110000000	63060000	989700	4836000	7029000	10240000	3658000	1366000	191200	3250000	3236000
HC198	198J	HC	Male	33	HC	HC	HC	497.9	3146	2900	2046	830.2	11.34	40.54	75210	105	4624	13.61	3975	1698	1284	346.6	84.84	262600	29.56	84.84	110400	6.5	183.2	3159000	5705000	9002000	46300000	1160000	3201000	12990000	12990000	56160000	87930000	64300000	2166000	8302000	6151000	6807000	2914000	948700	393200	4919000	4908000
HC199	199J	HC	Male	29	HC	HC	HC	406.5	2205	1413	1994	627.2	6.68	23.37	72900	94.97	3434	12.45	3421	2122	757.5	227.3	62.88	173700	13.77	62.88	91540	3.21	61.72	4066000	13320000	70300000	94550000	4428000	4938000	53710000	53710000	133300000	171200000	85430000	2558000	6320000	8575000	13510000	7367000	1272000	399800	7213000	7160000
HC200	200J	HC	Male	28	HC	HC	HC	536.8	3013	2466	3072	771.8	1.32	73.35	54400	144.2	5068	19.86	3206	2970	1193	295.5	108.4	229900	17.9	108.4	102200	4.18	186	3569000	11490000	32540000	62780000	2445000	3411000	22000000	22000000	84640000	130400000	55790000	2556000	4855000	9461000	7383000	3572000	1042000	376100	6418000	6413000
HC201	201J	HC	Male	23	HC	HC	HC	500	3581	1966	3633	892.2	4.62	85.41	77150	151.8	5530	15.38	4024	2882	1052	221.1	108.4	200800	19.76	108.4	96750	4.77	269.6	4544000	13750000	63420000	98300000	5477000	6084000	42130000	42130000	115600000	170000000	63110000	2717000	5288000	7232000	11170000	6763000	1236000	507300	7703000	7705000
HC202	202J	HC	Male	24	HC	HC	HC	424.8	2298	2979	2321	809.8	4.22	60.06	64400	251.4	3938	13.45	2636	2557	1113	305.7	71.17	239000	13.2	71.17	105600	5.28	107.8	3375000	12210000	31030000	78190000	2308000	3315000	21580000	21580000	90380000	136100000	62840000	1389000	3364000	5915000	8198000	3573000	848400	227400	3597000	3593000
HC203	203J	HC	Male	40	HC	HC	HC	513.9	3552	2335	3340	955.3	12.49	21	53140	161	3832	16.5	5019	1971	1297	370.2	122.7	255500	23.65	122.7	104200	3.94	145.6	3014000	7495000	28110000	61030000	2154000	3154000	19140000	19140000	83110000	130800000	60200000	2394000	4710000	7748000	7871000	4383000	867700	381700	5284000	5272000
HC205	205J	HC	Male	23	HC	HC	HC	490.1	3593	1756	1906	881.5	6.86	14.02	65000	104.3	4253	11.18	3700	2438	1161	235.9	49.66	209400	16.16	49.66	94120	4.76	91.77	3191000	12390000	59420000	95820000	3970000	4587000	37220000	37220000	129400000	165700000	70680000	3241000	7091000	9972000	13030000	6151000	936700	505700	9278000	9249000
HC206	206J	HC	Male	41	HC	HC	HC	468.2	3020	2846	3197	1238	10.72	39.62	89690	115.8	6290	15.95	3332	3788	1362	299.4	98.2	212300	16.13	98.2	113100	23.3	159.8	4951000	15440000	60230000	99620000	4006000	5246000	53660000	53660000	137300000	176700000	76400000	904900	2647000	4860000	10690000	8263000	1802000	369200	4311000	4297000
HC208	208J	HC	Male	42	HC	HC	HC	806.9	2568	1163	3465	978	10.77	42.97	147300	166.4	4646	18.88	2026	1956	1295	339.2	154.7	203700	22.68	154.7	100200	9.19	106.2	3068000	7197000	24300000	63920000	2242000	3872000	34710000	34710000	102300000	150000000	67330000	6686000	6034000	9677000	8651000	5746000	631200	336400	9783000	9776000
HC209	209J	HC	Male	43	HC	HC	HC	448.8	2350	1882	2782	1089	2.98	29.48	68490	65.79	5410	10.41	3510	2972	891.2	213.9	97.31	195200	21.97	97.31	89040	3.24	133.8	3126000	8642000	37570000	98960000	3445000	6317000	24720000	24720000	120100000	177000000	92940000	2641000	5095000	6386000	11450000	7332000	1271000	625800	7646000	7615000
HC210	210J	HC	Male	44	HC	HC	HC	443.9	1605	2417	3324	553.8	3.23	31.27	48340	72.48	3895	18.05	2121	1714	645	171.6	113.7	116000	9.96	113.7	74360	2.46	111	3239000	7708000	23460000	61330000	3042000	4850000	25280000	25280000	91020000	136900000	56210000	3451000	3321000	6639000	6777000	3463000	727000	564700	6591000	6587000
HC211	211J	HC	Male	45	HC	HC	HC	352.5	2837	1638	3081	883.9	4.75	23.77	36260	116.3	4189	18.12	2744	691.4	747.5	195.2	77.68	195600	16.99	77.68	95600	2.64	167.1	1247000	3861000	9528000	38050000	867500	1949000	9309000	9309000	56690000	83500000	39230000	2394000	3456000	4788000	4915000	1775000	773300	270600	4381000	4388000
HC212	212J	HC	Male	46	HC	HC	HC	369.9	2374	1637	3363	796.8	4.32	28.36	53280	56.64	4760	10.61	3737	138.8	628.8	183.5	55.43	146700	11.34	55.43	78360	4.72	143.2	1367000	5675000	24330000	62600000	2444000	3499000	39140000	39140000	109200000	147800000	53220000	1389000	3137000	9325000	9671000	3673000	854200	369100	6452000	6402000
HC213	213J	HC	Male	47	HC	HC	HC	560.1	2263	1205	2366	807.3	8.01	51.8	63390	63.35	3685	15.68	2755	288.7	567.5	256.1	64.48	123400	16.84	64.48	77590	7.09	29.88	1101000	3660000	17180000	49650000	1445000	2305000	12140000	12140000	74480000	116800000	41930000	1662000	3806000	4846000	4745000	3236000	636400	298100	4734000	4723000
HC214	214J	HC	Male	48	HC	HC	HC	455.9	4242	2398	3177	971.2	15.77	36.23	59380	83.54	5408	14.44	3442	563.6	844.8	242.4	81.12	183000	15.69	81.12	94050	4.93	110.7	1246000	4080000	17250000	48300000	1388000	2509000	21430000	21430000	77100000	112600000	46910000	1353000	3166000	4812000	6927000	2862000	550400	314500	4402000	4385000
HC215	215J	HC	Male	49	HC	HC	HC	300.2	3244	1943	2270	1072	8	69.35	54510	58.15	5234	14.52	4833	593.4	1031	181.9	60.6	213300	13.97	60.6	101700	18.79	122.2	1439000	6232000	35220000	62170000	2174000	3022000	27440000	27440000	100800000	151600000	59230000	1869000	3634000	7793000	11610000	6237000	1540000	447900	6728000	6687000
HC216	216J	HC	Male	50	HC	HC	HC	300.6	2735	1859	2921	829.1	7.99	34.1	52890	55.92	5188	8.63	3476	126.7	707.4	191.8	41.32	163300	13.14	41.32	88080	2.57	126.7	1416000	4170000	15160000	42990000	1300000	2448000	10190000	10190000	61310000	99530000	48580000	1414000	2817000	4324000	5372000	2649000	700700	231700	4510000	4494000
HC217	217J	HC	Male	51	HC	HC	HC	419.7	1920	1791	4010	846.5	4.73	58.39	60960	77.58	4162	15.48	2531	518.5	578.9	166.2	82.68	129100	12.29	82.68	79810	4.78	162	1246000	4330000	19860000	45320000	1575000	2331000	10670000	10670000	61050000	117500000	51380000	2355000	3597000	5704000	7166000	3392000	534800	436300	5830000	5842000
HC218	218J	HC	Male	52	HC	HC	HC	448.3	2265	1694	3584	938.8	3.77	74.65	47030	82.43	4309	14.26	2177	636.4	615.3	157	69.87	146600	10.8	69.87	85740	3.94	137.6	1202000	2232000	1057000	25000000	528300	1619000	3101000	3101000	20890000	42920000	35480000	1932000	2199000	3156000	2833000	1143000	345200	164700	2526000	2496000
HC219	219J	HC	Male	53	HC	HC	HC	334.5	2704	1586	3950	826.2	13.41	40.27	42380	126	5927	16.15	3160	225.3	738.8	213.1	63.46	153000	12.85	63.46	82930	30.93	134.2	1288000	2959000	9379000	39160000	884300	2089000	11130000	11130000	71830000	94800000	44100000	697800	3127000	2435000	3460000	3231000	1110000	120300	2049000	2053000
HC220	220J	HC	Male	54	HC	HC	HC	447.6	2692	1423	3946	870	10.16	13.71	59910	40.5	5369	12.71	2872	1221	626.5	141.2	90.85	145100	12.26	90.85	92520	3.04	108.3	1278000	3306000	14360000	38680000	1177000	1889000	12250000	12250000	61430000	94310000	34810000	1364000	2647000	4032000	5762000	2296000	381300	223600	4464000	4458000
HC221	221J	HC	Male	55	HC	HC	HC	464.8	3069	3203	3968	751.8	5.76	48.3	76590	86.16	5836	13.12	2785	1345	907.6	161.9	87.81	190800	13.63	87.81	103000	5.36	254.6	1421000	4841000	23530000	45460000	1553000	2622000	18620000	18620000	81560000	115100000	48400000	2016000	3266000	5767000	6924000	3240000	563000	285500	6558000	6543000
HC222	222J	HC	Male	56	HC	HC	HC	452.1	2564	2156	4185	662.8	6.13	62.4	62540	109.2	4535	20.35	4804	2122	641.2	226.2	64.07	140600	9.53	64.07	83710	4.11	91.7	1270000	4270000	17490000	45900000	1397000	2361000	11540000	11540000	64970000	114200000	43530000	1433000	2768000	4122000	5431000	3411000	451500	272300	4013000	3991000
HC223	223J	HC	Male	57	HC	HC	HC	491.7	1558	1943	3506	752.1	4.59	24.38	60490	81.05	6208	10.14	1948	563.6	866.7	155.3	73.33	117000	12.02	73.33	78910	4.07	98.92	1193000	3817000	18130000	46330000	1509000	2474000	19150000	19150000	84780000	113400000	35730000	1448000	2615000	3608000	6253000	4107000	690600	213700	5710000	5716000
HC224	224J	HC	Male	58	HC	HC	HC	457.8	3127	3073	3436	686.5	7.7	60.08	50480	85.14	4367	15.1	4162	1997	890.4	194.3	176.5	172500	15.33	176.5	89090	6.56	140.5	1122000	3616000	15430000	36520000	1171000	2115000	14020000	14020000	55820000	90600000	40660000	1820000	4006000	4385000	6648000	2990000	720800	246400	4757000	4748000
[truncated: 101 more columns]
